# Supplementary material for: Rational engineering of a thermostable α-oxoamine synthase biocatalyst expands the substrate scope and synthetic applicability
Source: Commun Chem. 2025 Mar 13;8:78. doi: 10.1038/s42004-025-01448-8 (PMC11906848; doi:10.1038/s42004-025-01448-8)
Supplement: Supplementary file 4 — Supplementary Data 1 [file 42004_2025_1448_MOESM4_ESM.xlsx]

## Sheet: V79G
Time	T?412	His	Thr	Ser	Phe	Ala	Arg	Lys	Leu	Ile	Val	Met	Pro	Gln	Cys	Gly	Asn	Asp	Glu	Pra	Dbu	Cpa	Cpg	Aba
00:00:05	46.3	0.216	0.229	0.249	0.254	0.25	0.281	0.226	0.237	0.25	0.241	0.252	0.285	0.205	OVRFLW	0.324	0.225	0.218	0.22	0.181	0.213	0.226	0.232	0.253
00:01:05	46.9	0.226	0.247	0.292	0.265	0.272	0.29	0.246	0.252	0.262	0.263	0.27	0.293	0.219	OVRFLW	0.482	0.234	0.216	0.232	0.194	0.203	0.237	0.255	0.279
00:02:05	47.4	0.235	0.263	0.342	0.274	0.296	0.299	0.258	0.263	0.272	0.283	0.278	0.306	0.229	OVRFLW	0.66	0.201	0.223	0.237	0.2	0.208	0.244	0.28	0.309
00:03:05	47.9	0.245	0.276	0.411	0.278	0.33	0.3	0.265	0.272	0.279	0.301	0.281	0.313	0.239	OVRFLW	0.892	0.206	0.231	0.24	0.198	0.211	0.249	0.291	0.35
00:04:05	48.4	0.254	0.283	0.466	0.281	0.355	0.306	0.264	0.281	0.288	0.316	0.276	0.315	0.247	OVRFLW	1.182	0.212	0.206	0.245	0.205	0.203	0.256	0.313	0.403
00:05:05	48.8	0.26	0.287	0.538	0.283	0.377	0.302	0.261	0.287	0.295	0.319	0.273	0.316	0.253	OVRFLW	1.544	0.216	0.212	0.248	0.21	0.205	0.262	0.358	0.456
00:06:05	49.1	0.263	0.295	0.709	0.284	0.429	0.301	0.259	0.284	0.299	0.322	0.272	0.309	0.259	OVRFLW	1.954	0.218	0.22	0.248	0.218	0.209	0.267	0.445	0.511
00:07:05	49.3	0.263	0.31	0.895	0.286	0.507	0.303	0.261	0.279	0.293	0.336	0.271	0.31	0.265	OVRFLW	2.301	0.222	0.23	0.231	0.227	0.212	0.254	0.541	0.584
00:08:05	49.6	0.264	0.326	1.109	0.288	0.586	0.307	0.263	0.276	0.287	0.356	0.27	0.315	0.272	OVRFLW	2.487	0.226	0.241	0.231	0.238	0.215	0.262	0.633	0.723
00:09:05	49.8	0.265	0.344	1.329	0.291	0.672	0.31	0.264	0.277	0.282	0.377	0.269	0.311	0.278	OVRFLW	2.579	0.23	0.251	0.233	0.248	0.218	0.268	0.73	0.875
00:10:05	49.9	0.268	0.367	1.55	0.294	0.798	0.314	0.266	0.279	0.28	0.408	0.269	0.313	0.284	OVRFLW	2.602	0.235	0.262	0.235	0.26	0.219	0.275	0.83	1.026
00:11:05	49.9	0.27	0.39	1.767	0.298	0.937	0.318	0.267	0.28	0.279	0.443	0.269	0.316	0.29	OVRFLW	2.633	0.238	0.273	0.238	0.274	0.206	0.281	0.942	1.183
00:12:05	49.9	0.272	0.417	1.97	0.302	1.089	0.322	0.268	0.282	0.278	0.482	0.27	0.325	0.296	OVRFLW	2.641	0.241	0.285	0.239	0.289	0.206	0.287	1.059	1.32
00:13:05	49.9	0.274	0.448	2.141	0.305	1.243	0.327	0.27	0.284	0.278	0.523	0.271	0.323	0.301	OVRFLW	2.648	0.244	0.297	0.241	0.302	0.208	0.293	1.178	1.447
00:14:05	49.9	0.276	0.477	2.26	0.31	1.407	0.331	0.271	0.286	0.278	0.564	0.271	0.327	0.306	OVRFLW	2.644	0.247	0.31	0.242	0.315	0.21	0.298	1.297	1.597
00:15:05	49.9	0.278	0.511	2.337	0.312	1.576	0.335	0.272	0.288	0.277	0.608	0.272	0.331	0.31	OVRFLW	2.635	0.25	0.32	0.219	0.309	0.213	0.303	1.416	1.743
00:16:05	49.9	0.28	0.543	2.373	0.315	1.733	0.339	0.273	0.29	0.278	0.65	0.272	0.334	0.314	OVRFLW	2.651	0.253	0.332	0.221	0.321	0.216	0.309	1.532	1.882
00:17:05	50	0.282	0.579	2.378	0.317	1.883	0.343	0.274	0.292	0.279	0.692	0.273	0.336	0.247	OVRFLW	2.649	0.256	0.344	0.222	0.334	0.219	0.314	1.64	2.012
00:18:05	49.9	0.284	0.612	2.368	0.32	2.015	0.347	0.275	0.294	0.279	0.728	0.273	0.338	0.251	OVRFLW	2.646	0.259	0.355	0.223	0.349	0.22	0.289	1.742	2.123
00:19:05	49.9	0.286	0.646	2.352	0.323	2.122	0.35	0.275	0.296	0.28	0.765	0.275	0.342	0.254	OVRFLW	2.642	0.262	0.367	0.224	0.364	0.219	0.291	1.837	2.217
00:20:05	49.9	0.287	0.678	2.334	0.324	2.198	0.353	0.276	0.297	0.28	0.8	0.274	0.344	0.256	OVRFLW	2.634	0.263	0.377	0.224	0.379	0.218	0.294	1.924	2.284
00:21:05	49.9	0.288	0.709	2.327	0.326	2.251	0.355	0.276	0.298	0.281	0.834	0.275	0.347	0.258	OVRFLW	2.648	0.266	0.388	0.225	0.393	0.217	0.298	2.004	2.348
00:22:05	49.9	0.289	0.737	2.309	0.328	2.267	0.357	0.276	0.299	0.281	0.865	0.275	0.349	0.261	OVRFLW	2.627	0.268	0.4	0.226	0.408	0.217	0.301	2.069	2.377
00:23:05	49.9	0.291	0.766	2.291	0.33	2.264	0.358	0.276	0.3	0.281	0.898	0.275	0.349	0.263	OVRFLW	2.626	0.271	0.413	0.226	0.423	0.217	0.294	2.125	2.396
00:24:05	49.9	0.292	0.793	2.283	0.332	2.257	0.36	0.276	0.301	0.282	0.926	0.275	0.351	0.265	OVRFLW	2.629	0.272	0.424	0.227	0.437	0.218	0.286	2.173	2.407
00:25:05	49.9	0.293	0.819	2.273	0.333	2.244	0.362	0.276	0.302	0.282	0.956	0.275	0.352	0.266	OVRFLW	2.626	0.275	0.436	0.228	0.452	0.218	0.288	2.211	2.405
00:26:05	49.9	0.294	0.845	2.261	0.335	2.226	0.362	0.276	0.302	0.282	0.983	0.275	0.352	0.268	OVRFLW	2.615	0.276	0.448	0.228	0.467	0.218	0.289	2.102	2.4
00:27:05	49.9	0.295	0.868	2.245	0.336	2.212	0.363	0.276	0.303	0.282	1.009	0.274	0.353	0.27	OVRFLW	2.616	0.278	0.46	0.229	0.482	0.218	0.292	2.119	2.392
00:28:05	49.9	0.295	0.89	2.237	0.336	2.195	0.363	0.277	0.303	0.282	1.033	0.274	0.352	0.27	OVRFLW	2.609	0.28	0.471	0.23	0.497	0.218	0.294	2.123	2.379
00:29:05	49.9	0.297	0.911	2.227	0.337	2.181	0.365	0.277	0.304	0.282	1.054	0.274	0.354	0.271	OVRFLW	2.613	0.282	0.483	0.231	0.511	0.218	0.297	2.128	2.371
00:30:05	50	0.298	0.932	2.212	0.337	2.168	0.365	0.277	0.304	0.282	1.074	0.273	0.353	0.271	OVRFLW	2.61	0.283	0.494	0.232	0.525	0.217	0.298	2.124	2.361
00:31:05	49.9	0.298	0.952	2.195	0.337	2.153	0.365	0.276	0.305	0.282	1.094	0.273	0.352	0.273	OVRFLW	2.598	0.285	0.505	0.232	0.539	0.218	0.3	2.118	2.341
00:32:05	50	0.299	0.971	2.185	0.337	2.14	0.365	0.276	0.305	0.281	1.112	0.272	0.351	0.274	OVRFLW	2.591	0.287	0.516	0.233	0.554	0.218	0.303	2.108	2.328
00:33:05	49.9	0.3	0.989	2.171	0.337	2.13	0.366	0.275	0.305	0.282	1.129	0.271	0.35	0.274	OVRFLW	2.591	0.289	0.528	0.234	0.568	0.218	0.304	2.103	2.318
00:34:05	49.9	0.302	1.008	2.158	0.338	2.122	0.366	0.276	0.305	0.281	1.147	0.271	0.35	0.275	OVRFLW	2.585	0.291	0.539	0.235	0.583	0.219	0.306	2.095	2.307
00:35:05	49.9	0.302	1.026	2.148	0.338	2.112	0.366	0.274	0.305	0.282	1.162	0.27	0.35	0.276	OVRFLW	2.587	0.292	0.549	0.235	0.597	0.218	0.308	2.084	2.296
00:36:05	49.9	0.303	1.046	2.133	0.338	2.101	0.367	0.274	0.305	0.281	1.178	0.269	0.35	0.276	OVRFLW	2.58	0.294	0.559	0.235	0.611	0.218	0.309	2.077	2.283
00:37:05	50	0.304	1.062	2.12	0.338	2.085	0.366	0.273	0.304	0.281	1.19	0.268	0.349	0.277	OVRFLW	2.569	0.295	0.57	0.235	0.624	0.218	0.311	2.064	2.266
00:38:05	49.9	0.304	1.078	2.106	0.337	2.069	0.365	0.272	0.303	0.28	1.203	0.267	0.346	0.277	OVRFLW	2.561	0.297	0.58	0.235	0.637	0.218	0.312	2.055	2.253
00:39:05	49.9	0.306	1.092	2.095	0.336	2.055	0.365	0.27	0.303	0.281	1.214	0.266	0.347	0.278	OVRFLW	2.565	0.298	0.589	0.234	0.651	0.218	0.315	2.044	2.242
00:40:05	49.9	0.305	1.106	2.081	0.339	2.04	0.365	0.27	0.303	0.281	1.226	0.265	0.353	0.277	OVRFLW	2.556	0.3	0.6	0.234	0.664	0.217	0.316	2.037	2.228
00:41:05	49.9	0.307	1.118	2.067	0.339	2.022	0.364	0.268	0.302	0.28	1.235	0.264	0.342	0.277	OVRFLW	2.548	0.301	0.612	0.234	0.677	0.217	0.314	2.025	2.216
00:42:05	49.9	0.307	1.132	2.053	0.338	2.01	0.363	0.268	0.301	0.28	1.244	0.263	0.345	0.277	OVRFLW	2.543	0.302	0.622	0.233	0.687	0.217	0.315	2.016	2.203
00:43:05	49.9	0.308	1.144	2.039	0.338	1.993	0.362	0.267	0.3	0.279	1.254	0.262	0.343	0.277	OVRFLW	2.535	0.304	0.631	0.234	0.7	0.217	0.315	2.005	2.037
00:44:05	49.9	0.309	1.156	2.028	0.338	1.981	0.362	0.266	0.3	0.278	1.263	0.261	0.34	0.278	OVRFLW	2.534	0.305	0.64	0.235	0.714	0.219	0.317	1.997	1.987
00:45:05	49.9	0.309	1.166	2.015	0.338	1.967	0.36	0.265	0.299	0.276	1.268	0.26	0.342	0.278	OVRFLW	2.526	0.306	0.65	0.235	0.724	0.219	0.317	1.985	1.973

## Sheet: V79C
Time	T?412	Ile	Val	Met	Pro	Gln	Cys	Ser	Leu	Ala	Arg	Lys	Thr	His	Asp	Phe	Asn	Glu	Trp	Aba	Cpg	Cpa	Dbu	Pra	Gly	Tyr	Fpg	Control	Ile	Val	Met	Pro	Gln	Cys	Ser	Leu	Ala	Arg	Lys	Thr	His	Asp	Phe	Asn	Glu	Trp	Aba	Cpg	Cpa
00:00:05	49.8	0.578	0.528	0.503	0.686	0.642	OVRFLW	0.54	0.658	0.53	0.591	0.583	0.476	0.47	0.525	0.511	0.526	0.534	0.636	0.587	0.497	0.612	0.57	0.488	0.483	0.781	0.526		0.704	0.699	0.79	0.766	0.746	OVRFLW	0.653	0.645	0.6	0.606	0.654	0.773	0.668	0.662	0.751	0.8	0.591	0.693	0.611	1.432	0.626
00:01:05	49.9	0.603	0.552	0.536	0.699	0.686	OVRFLW	0.548	0.673	0.556	0.6	0.605	0.496	0.478	0.531	0.525	0.531	0.531	0.646	0.611	0.507	0.643	0.57	0.5	0.513	0.837	0.543		0.725	0.711	0.789	0.748	0.753	OVRFLW	0.678	0.656	0.629	0.638	0.653	0.721	0.671	0.666	0.723	0.798	0.61	0.697	0.622	1.46	0.639
00:02:05	49.9	0.626	0.563	0.554	0.709	0.716	OVRFLW	0.579	0.68	0.574	0.617	0.629	0.493	0.498	0.537	0.534	0.546	0.535	0.672	0.63	0.52	0.642	0.565	0.512	0.537	0.859	0.561		0.742	0.721	0.789	0.759	0.773	OVRFLW	0.706	0.676	0.658	0.667	0.669	0.727	0.683	0.669	0.734	0.806	0.626	0.716	0.639	1.5	0.651
00:03:05	49.9	0.64	0.59	0.557	0.729	0.729	OVRFLW	0.607	0.68	0.584	0.633	0.65	0.506	0.514	0.535	0.56	0.557	0.539	0.669	0.639	0.532	0.647	0.578	0.53	0.555	0.853	0.574		0.755	0.737	0.81	0.769	0.794	OVRFLW	0.73	0.694	0.678	0.692	0.683	0.739	0.696	0.676	0.724	0.814	0.639	0.731	0.658	1.527	0.665
00:04:05	49.9	0.658	0.605	0.568	0.749	0.749	OVRFLW	0.631	0.682	0.595	0.649	0.662	0.522	0.525	0.539	0.566	0.564	0.544	0.67	0.646	0.545	0.649	0.593	0.546	0.57	0.871	0.586		0.76	0.735	0.816	0.775	0.811	OVRFLW	0.745	0.709	0.694	0.708	0.702	0.748	0.706	0.685	0.726	0.824	0.65	0.744	0.677	1.559	0.68
00:05:05	49.9	0.669	0.611	0.576	0.749	0.766	OVRFLW	0.655	0.69	0.608	0.525	0.675	0.53	0.537	0.548	0.569	0.574	0.553	0.672	0.65	0.556	0.648	0.59	0.556	0.582	0.878	0.597		0.762	0.743	0.828	0.787	0.827	OVRFLW	0.758	0.723	0.706	0.726	0.717	0.757	0.722	0.711	0.726	0.827	0.662	0.753	0.697	1.613	0.691
00:06:05	50	0.68	0.622	0.584	0.759	0.776	OVRFLW	0.678	0.696	0.61	0.536	0.683	0.54	0.547	0.556	0.573	0.584	0.56	0.676	0.658	0.569	0.653	0.599	0.564	0.598	0.884	0.603		0.763	0.75	0.825	0.794	0.838	OVRFLW	0.768	0.734	0.717	0.739	0.734	0.764	0.737	0.717	0.725	0.829	0.67	0.762	0.713	1.603	0.701
00:07:05	49.9	0.687	0.632	0.586	0.696	0.785	OVRFLW	0.7	0.702	0.614	0.545	0.689	0.544	0.552	0.562	0.578	0.59	0.563	0.684	0.66	0.575	0.654	0.578	0.571	0.598	0.893	0.607		0.762	0.756	0.82	0.798	0.848	OVRFLW	0.78	0.741	0.727	0.75	0.744	0.768	0.756	0.714	0.722	0.828	0.677	0.776	0.726	1.626	0.71
00:08:05	50	0.687	0.628	0.591	0.702	0.789	OVRFLW	0.66	0.704	0.619	0.553	0.694	0.547	0.558	0.567	0.583	0.596	0.567	0.69	0.666	0.582	0.657	0.603	0.575	0.616	0.89	0.612		0.76	0.758	0.813	0.8	0.859	OVRFLW	0.79	0.748	0.732	0.764	0.753	0.771	0.759	0.715	0.72	0.831	0.679	0.784	0.737	1.677	0.716
00:09:05	49.9	0.686	0.632	0.594	0.654	0.796	OVRFLW	0.679	0.705	0.618	0.559	0.699	0.552	0.56	0.571	0.587	0.599	0.57	0.69	0.671	0.586	0.658	0.624	0.577	0.62	0.887	0.613		0.757	0.763	0.806	0.804	0.869	OVRFLW	0.802	0.753	0.739	0.773	0.759	0.774	0.767	0.704	0.72	0.824	0.68	0.789	0.745	1.695	0.722
00:10:05	49.9	0.683	0.629	0.59	0.657	0.798	OVRFLW	0.697	0.708	0.619	0.565	0.703	0.556	0.562	0.574	0.589	0.6	0.574	0.692	0.672	0.59	0.656	0.631	0.582	0.623	0.891	0.613		0.752	0.761	0.794	0.81	0.878	OVRFLW	0.804	0.756	0.743	0.783	0.764	0.771	0.773	0.698	0.723	0.821	0.684	0.795	0.748	1.719	0.726
00:11:05	49.9	0.695	0.625	0.594	0.663	0.713	OVRFLW	0.713	0.708	0.617	0.568	0.703	0.557	0.563	0.576	0.589	0.602	0.571	0.69	0.674	0.592	0.658	0.62	0.584	0.629	0.879	0.615		0.747	0.762	0.78	0.809	0.881	OVRFLW	0.809	0.755	0.749	0.792	0.768	0.765	0.771	0.693	0.724	0.816	0.685	0.794	0.753	1.759	0.73
00:12:05	49.9	0.685	0.629	0.591	0.652	0.695	OVRFLW	0.728	0.709	0.615	0.57	0.705	0.559	0.566	0.575	0.591	0.604	0.574	0.691	0.676	0.595	0.655	0.607	0.583	0.634	0.878	0.616		0.743	0.761	0.774	0.812	0.881	OVRFLW	0.812	0.755	0.749	0.798	0.769	0.764	0.777	0.69	0.725	0.811	0.683	0.792	0.758	1.769	0.735
00:13:05	49.9	0.687	0.623	0.592	0.656	0.694	OVRFLW	0.741	0.711	0.61	0.571	0.706	0.561	0.564	0.572	0.591	0.604	0.574	0.686	0.678	0.594	0.651	0.586	0.584	0.63	0.877	0.615		0.741	0.756	0.77	0.811	0.875	OVRFLW	0.816	0.754	0.751	0.805	0.773	0.763	0.781	0.688	0.723	0.804	0.685	0.798	0.761	1.846	0.738
00:14:05	49.9	0.705	0.626	0.585	0.658	0.687	OVRFLW	0.752	0.709	0.613	0.574	0.706	0.562	0.566	0.573	0.592	0.605	0.571	0.681	0.679	0.596	0.646	0.583	0.585	0.635	0.868	0.616		0.739	0.751	0.769	0.808	0.87	OVRFLW	0.819	0.754	0.753	0.815	0.772	0.763	0.781	0.686	0.723	0.797	0.683	0.794	0.763	1.886	0.739
00:15:05	49.9	0.679	0.625	0.585	0.654	0.691	OVRFLW	0.762	0.711	0.601	0.576	0.706	0.562	0.565	0.572	0.591	0.604	0.572	0.682	0.678	0.595	0.642	0.58	0.585	0.64	0.871	0.613		0.735	0.746	0.767	0.807	0.864	OVRFLW	0.82	0.751	0.752	0.821	0.774	0.767	0.781	0.684	0.722	0.794	0.68	0.801	0.765	1.902	0.739
00:16:05	49.9	0.669	0.623	0.581	0.653	0.683	OVRFLW	0.772	0.707	0.612	0.578	0.705	0.563	0.565	0.567	0.591	0.605	0.572	0.675	0.677	0.595	0.639	0.579	0.584	0.642	0.873	0.614		0.732	0.743	0.768	0.804	0.861	OVRFLW	0.824	0.75	0.754	0.824	0.778	0.767	0.785	0.685	0.721	0.794	0.679	0.806	0.77	1.957	0.74
00:17:05	50	0.662	0.623	0.582	0.648	0.682	OVRFLW	0.778	0.702	0.604	0.579	0.702	0.563	0.564	0.568	0.589	0.605	0.569	0.668	0.676	0.594	0.634	0.571	0.582	0.639	0.873	0.61		0.727	0.737	0.766	0.8	0.859	OVRFLW	0.826	0.749	0.756	0.835	0.783	0.771	0.788	0.706	0.719	0.793	0.678	0.803	0.77	1.974	0.741
00:18:05	49.9	0.662	0.618	0.575	0.652	0.675	OVRFLW	0.784	0.704	0.592	0.578	0.701	0.562	0.562	0.564	0.589	0.603	0.573	0.664	0.674	0.593	0.63	0.563	0.582	0.637	0.884	0.61		0.723	0.733	0.764	0.8	0.86	OVRFLW	0.827	0.746	0.758	0.837	0.78	0.771	0.793	0.714	0.718	0.791	0.698	0.802	0.77	2.053	0.744
00:19:05	49.9	0.657	0.614	0.575	0.646	0.675	OVRFLW	0.788	0.702	0.589	0.578	0.703	0.561	0.561	0.561	0.586	0.602	0.565	0.661	0.672	0.591	0.626	0.563	0.58	0.635	0.879	0.609		0.719	0.728	0.762	0.799	0.858	OVRFLW	0.828	0.744	0.757	0.842	0.78	0.769	0.791	0.715	0.719	0.789	0.703	0.808	0.77	2.073	0.744
00:20:05	50	0.653	0.61	0.572	0.648	0.665	OVRFLW	0.792	0.697	0.583	0.58	0.697	0.562	0.561	0.561	0.587	0.602	0.565	0.657	0.67	0.592	0.623	0.555	0.579	0.631	0.88	0.609		0.728	0.72	0.761	0.805	0.86	OVRFLW	0.828	0.74	0.758	0.849	0.776	0.768	0.795	0.714	0.718	0.787	0.711	0.809	0.77	2.147	0.745
00:21:05	49.9	0.653	0.613	0.571	0.644	0.664	OVRFLW	0.795	0.695	0.576	0.58	0.693	0.561	0.559	0.559	0.584	0.601	0.562	0.652	0.665	0.589	0.62	0.557	0.577	0.635	0.886	0.606		0.739	0.715	0.764	0.807	0.86	OVRFLW	0.829	0.738	0.759	0.853	0.777	0.77	0.8	0.712	0.72	0.789	0.712	0.811	0.77	2.243	0.747
00:22:05	50	0.645	0.606	0.566	0.639	0.658	OVRFLW	0.798	0.691	0.578	0.58	0.691	0.56	0.558	0.553	0.583	0.6	0.559	0.648	0.668	0.588	0.615	0.553	0.576	0.634	0.893	0.605		0.741	0.712	0.764	0.805	0.863	OVRFLW	0.83	0.735	0.757	0.861	0.776	0.775	0.798	0.709	0.718	0.789	0.708	0.806	0.769	2.264	0.745
00:23:05	49.9	0.64	0.606	0.558	0.637	0.651	OVRFLW	0.799	0.688	0.571	0.579	0.688	0.559	0.555	0.552	0.58	0.598	0.554	0.642	0.654	0.585	0.611	0.548	0.572	0.625	0.899	0.603		0.739	0.718	0.764	0.807	0.862	OVRFLW	0.832	0.733	0.755	0.875	0.775	0.771	0.804	0.708	0.718	0.798	0.706	0.81	0.77	2.306	0.747
00:24:05	49.9	0.639	0.553	0.555	0.633	0.648	OVRFLW	0.799	0.687	0.564	0.578	0.689	0.558	0.553	0.549	0.58	0.598	0.555	0.639	0.65	0.584	0.607	0.547	0.57	0.624	0.905	0.599		0.736	0.722	0.764	0.808	0.862	OVRFLW	0.834	0.729	0.753	0.874	0.774	0.77	0.8	0.705	0.717	0.798	0.704	0.805	0.768	2.301	0.747
00:25:05	50	0.634	0.538	0.552	0.628	0.643	OVRFLW	0.8	0.682	0.564	0.576	0.687	0.555	0.551	0.545	0.578	0.596	0.551	0.632	0.642	0.582	0.603	0.544	0.57	0.629	0.913	0.595		0.733	0.723	0.763	0.806	0.862	OVRFLW	0.835	0.763	0.763	0.876	0.773	0.768	0.801	0.702	0.718	0.797	0.7	0.802	0.768	2.281	0.747
00:26:05	49.9	0.632	0.531	0.548	0.627	0.639	OVRFLW	0.8	0.681	0.562	0.573	0.669	0.553	0.549	0.542	0.576	0.595	0.546	0.63	0.637	0.58	0.6	0.542	0.567	0.623	0.91	0.595		0.731	0.721	0.763	0.802	0.862	OVRFLW	0.835	0.786	0.762	0.879	0.774	0.772	0.799	0.703	0.717	0.798	0.698	0.8	0.767	2.192	0.749
00:27:05	49.9	0.628	0.524	0.545	0.625	0.633	OVRFLW	0.798	0.677	0.558	0.574	0.664	0.551	0.547	0.541	0.574	0.593	0.544	0.625	0.627	0.578	0.597	0.54	0.565	0.623	0.913	0.592		0.731	0.722	0.762	0.8	0.863	OVRFLW	0.837	0.785	0.763	0.884	0.774	0.778	0.801	0.704	0.717	0.802	0.695	0.8	0.768	2.129	0.749
00:28:05	49.9	0.627	0.521	0.544	0.621	0.632	OVRFLW	0.798	0.675	0.552	0.573	0.661	0.549	0.544	0.535	0.572	0.591	0.541	0.62	0.624	0.576	0.592	0.538	0.562	0.627	0.92	0.588		0.736	0.722	0.761	0.798	0.864	OVRFLW	0.838	0.789	0.765	0.885	0.775	0.782	0.798	0.704	0.716	0.801	0.693	0.799	0.769	2.063	0.747
00:29:05	50	0.621	0.518	0.539	0.62	0.629	OVRFLW	0.797	0.671	0.547	0.571	0.656	0.548	0.543	0.533	0.57	0.59	0.538	0.618	0.617	0.575	0.589	0.537	0.561	0.616	0.926	0.586		0.738	0.721	0.758	0.797	0.865	OVRFLW	0.839	0.79	0.764	0.889	0.775	0.797	0.802	0.707	0.716	0.796	0.693	0.809	0.771	1.993	0.751
00:30:05	49.9	0.619	0.515	0.535	0.617	0.625	OVRFLW	0.795	0.667	0.544	0.571	0.648	0.544	0.541	0.532	0.569	0.588	0.537	0.613	0.626	0.574	0.586	0.535	0.56	0.616	0.935	0.588		0.738	0.72	0.755	0.797	0.863	OVRFLW	0.839	0.786	0.765	0.89	0.774	0.792	0.803	0.713	0.714	0.793	0.692	0.813	0.771	1.932	0.749
00:31:05	49.9	0.615	0.512	0.533	0.614	0.619	OVRFLW	0.793	0.666	0.539	0.57	0.64	0.543	0.538	0.527	0.567	0.587	0.538	0.607	0.629	0.57	0.585	0.532	0.557	0.616	0.939	0.583		0.738	0.717	0.758	0.799	0.864	OVRFLW	0.84	0.784	0.765	0.894	0.775	0.789	0.803	0.711	0.715	0.789	0.69	0.815	0.772	1.876	0.749
00:32:05	49.9	0.612	0.509	0.53	0.61	0.618	OVRFLW	0.791	0.662	0.534	0.568	0.634	0.541	0.536	0.526	0.564	0.584	0.536	0.606	0.622	0.568	0.582	0.528	0.553	0.607	0.944	0.584		0.734	0.714	0.766	0.795	0.865	OVRFLW	0.839	0.781	0.763	0.895	0.773	0.785	0.806	0.709	0.712	0.786	0.694	0.813	0.77	1.833	0.748
00:33:05	49.9	0.607	0.506	0.526	0.607	0.612	OVRFLW	0.788	0.658	0.533	0.567	0.632	0.537	0.535	0.523	0.563	0.582	0.532	0.599	0.615	0.566	0.581	0.526	0.553	0.612	0.938	0.58		0.733	0.711	0.766	0.795	0.865	OVRFLW	0.839	0.779	0.762	0.899	0.774	0.785	0.806	0.708	0.713	0.79	0.692	0.817	0.772	1.688	0.749
00:34:05	49.9	0.604	0.502	0.524	0.605	0.609	OVRFLW	0.786	0.654	0.529	0.564	0.632	0.534	0.531	0.519	0.56	0.579	0.53	0.596	0.607	0.564	0.574	0.524	0.55	0.612	0.939	0.567		0.732	0.708	0.765	0.795	0.864	OVRFLW	0.84	0.776	0.765	0.904	0.771	0.781	0.809	0.708	0.712	0.792	0.691	0.818	0.768	1.615	0.749
00:35:05	49.9	0.602	0.5	0.521	0.603	0.606	OVRFLW	0.783	0.652	0.527	0.563	0.629	0.532	0.529	0.516	0.558	0.577	0.528	0.589	0.59	0.562	0.572	0.521	0.547	0.602	0.954	0.562		0.73	0.706	0.765	0.797	0.865	OVRFLW	0.84	0.775	0.767	0.906	0.771	0.783	0.811	0.713	0.712	0.796	0.69	0.82	0.768	1.613	0.749
00:36:05	49.9	0.598	0.496	0.519	0.599	0.603	OVRFLW	0.781	0.649	0.521	0.561	0.621	0.528	0.526	0.514	0.555	0.576	0.53	0.586	0.583	0.559	0.567	0.519	0.541	0.606	0.94	0.555		0.73	0.704	0.766	0.798	0.867	OVRFLW	0.84	0.773	0.768	0.908	0.769	0.781	0.812	0.711	0.711	0.799	0.688	0.82	0.769	1.496	0.751
00:37:05	49.9	0.595	0.494	0.516	0.596	0.6	OVRFLW	0.778	0.646	0.52	0.559	0.616	0.526	0.524	0.511	0.554	0.574	0.531	0.588	0.577	0.558	0.566	0.517	0.541	0.602	0.941	0.558		0.729	0.704	0.767	0.798	0.868	OVRFLW	0.84	0.776	0.768	0.912	0.767	0.779	0.816	0.708	0.712	0.801	0.689	0.833	0.768	1.474	0.749
00:38:05	49.9	0.592	0.49	0.513	0.593	0.596	OVRFLW	0.775	0.644	0.514	0.558	0.61	0.522	0.522	0.508	0.551	0.571	0.523	0.583	0.574	0.555	0.561	0.513	0.539	0.59	0.924	0.551		0.729	0.706	0.766	0.798	0.869	OVRFLW	0.84	0.772	0.768	0.913	0.766	0.775	0.815	0.706	0.711	0.802	0.687	0.835	0.768	1.434	0.75
00:39:05	49.9	0.588	0.488	0.509	0.591	0.595	OVRFLW	0.773	0.64	0.512	0.557	0.609	0.517	0.518	0.505	0.55	0.57	0.522	0.58	0.568	0.553	0.559	0.512	0.535	0.581	0.946	0.547		0.728	0.71	0.766	0.799	0.868	OVRFLW	0.838	0.769	0.767	0.916	0.766	0.771	0.817	0.704	0.71	0.8	0.683	0.834	0.767	1.352	0.749
00:40:05	50	0.586	0.484	0.507	0.588	0.589	OVRFLW	0.77	0.636	0.509	0.554	0.607	0.514	0.517	0.502	0.547	0.568	0.517	0.574	0.567	0.552	0.557	0.51	0.533	0.588	0.924	0.536		0.725	0.711	0.766	0.799	0.866	OVRFLW	0.838	0.765	0.766	0.918	0.763	0.773	0.814	0.701	0.708	0.797	0.679	0.831	0.766	1.34	0.751
00:41:05	49.9	0.582	0.481	0.505	0.583	0.585	OVRFLW	0.767	0.633	0.504	0.551	0.6	0.512	0.512	0.499	0.544	0.563	0.506	0.572	0.566	0.548	0.554	0.506	0.53	0.586	0.93	0.543		0.724	0.712	0.77	0.805	0.867	OVRFLW	0.835	0.761	0.766	0.919	0.765	0.775	0.818	0.698	0.707	0.797	0.68	0.831	0.765	1.268	0.754
00:42:05	49.9	0.579	0.478	0.501	0.58	0.583	OVRFLW	0.764	0.631	0.501	0.55	0.599	0.507	0.51	0.496	0.542	0.562	0.517	0.568	0.587	0.545	0.55	0.503	0.527	0.58	0.939	0.53		0.726	0.713	0.775	0.808	0.867	OVRFLW	0.834	0.761	0.771	0.922	0.765	0.782	0.817	0.696	0.706	0.797	0.684	0.83	0.764	1.235	0.753
00:43:05	49.9	0.574	0.474	0.499	0.577	0.581	OVRFLW	0.76	0.627	0.498	0.547	0.595	0.503	0.506	0.492	0.539	0.559	0.499	0.561	0.569	0.543	0.545	0.5	0.523	0.582	0.936	0.534		0.726	0.711	0.777	0.806	0.866	OVRFLW	0.834	0.759	0.77	0.928	0.766	0.786	0.82	0.694	0.709	0.799	0.684	0.829	0.762	1.201	0.752
00:44:05	49.9	0.571	0.47	0.495	0.575	0.575	OVRFLW	0.756	0.624	0.495	0.545	0.59	0.501	0.503	0.489	0.538	0.556	0.511	0.56	0.551	0.54	0.543	0.499	0.521	0.576	0.924	0.518		0.731	0.708	0.778	0.802	0.869	OVRFLW	0.833	0.76	0.772	0.928	0.764	0.782	0.821	0.693	0.71	0.798	0.685	0.828	0.763	1.133	0.754
00:45:05	49.9	0.568	0.468	0.492	0.571	0.572	OVRFLW	0.753	0.621	0.491	0.542	0.588	0.494	0.5	0.487	0.535	0.554	0.506	0.555	0.552	0.537	0.541	0.495	0.519	0.564	0.935	0.527		0.737	0.706	0.774	0.798	0.866	OVRFLW	0.831	0.761	0.771	0.928	0.764	0.781	0.823	0.691	0.708	0.797	0.685	0.828	0.762	1.154	0.754
[truncated: 5 more columns]

## Sheet: V79T
Time (s)	Phe	Phe	Ala	Ala							Phe	Ala		Time (s)	L-Ala
0	0.751	0.435	0.6	0.569		0	0	0	0		0	0		0	0
60	0.723	0.445	0.629	0.589		-0.028	0.01	0.029	0.02		-0.009	0.0245		60	0.0335
120	0.734	0.458	0.658	0.59		-0.017	0.023	0.058	0.021		0.003	0.0395		120	0.0365
180	0.724	0.465	0.678	0.595		-0.027	0.03	0.078	0.026		0.0015	0.052		180	0.0505
240	0.726	0.473	0.694	0.595		-0.025	0.038	0.094	0.026		0.0065	0.06		240	0.0535
300	0.726	0.483	0.706	0.6		-0.025	0.048	0.106	0.031		0.0115	0.0685		300	0.057
360	0.725	0.489	0.717	0.615		-0.026	0.054	0.117	0.046		0.014	0.0815		360	0.0675
420	0.722	0.492	0.727	0.627		-0.029	0.057	0.127	0.058		0.014	0.0925		420	0.0785
480	0.72	0.496	0.732	0.626		-0.031	0.061	0.132	0.057		0.015	0.0945		480	0.0795		0.000165625	0.000177329	254.955
540	0.72	0.497	0.739	0.627		-0.031	0.062	0.139	0.058		0.0155	0.0985		540	0.083		0.934
600	0.723	0.5	0.743	0.632		-0.028	0.065	0.143	0.063		0.0185	0.103		600	0.0845
660	0.724	0.501	0.749	0.628		-0.027	0.066	0.149	0.059		0.0195	0.104		660	0.0845
720	0.725	0.501	0.749	0.629		-0.026	0.066	0.149	0.06		0.02	0.1045		720	0.0845
780	0.723	0.501	0.751	0.627		-0.028	0.066	0.151	0.058		0.019	0.1045		780	0.0855
840	0.723	0.5	0.753	0.622		-0.028	0.065	0.153	0.053		0.0185	0.103		840	0.0845
900	0.722	0.5	0.752	0.622		-0.029	0.065	0.152	0.053		0.018	0.1025		900	0.0845
960	0.721	0.499	0.754	0.618		-0.03	0.064	0.154	0.049		0.017	0.1015		960	0.0845
1020	0.719	0.498	0.756	0.614		-0.032	0.063	0.156	0.045		0.0155	0.1005		1020	0.085
1080	0.718	0.497	0.758	0.618		-0.033	0.062	0.158	0.049		0.0145	0.1035		1080	0.089
1140	0.719	0.496	0.757	0.605		-0.032	0.061	0.157	0.036		0.0145	0.0965		1140	0.082
1200	0.718	0.495	0.758	0.601		-0.033	0.06	0.158	0.032		0.0135	0.095		1200	0.0815
1260	0.72	0.492	0.759	0.606		-0.031	0.057	0.159	0.037		0.013	0.098		1260	0.085
1320	0.718	0.491	0.757	0.6		-0.033	0.056	0.157	0.031		0.0115	0.094		1320	0.0825
1380	0.718	0.489	0.755	0.581		-0.033	0.054	0.155	0.012		0.0105	0.0835		1380	0.073
1440	0.717	0.487	0.753	0.587		-0.034	0.052	0.153	0.018		0.009	0.0855		1440	0.0765
1500	0.718	0.485	0.763	0.577		-0.033	0.05	0.163	0.008		0.0085	0.0855		1500	0.077
1560	0.717	0.483	0.762	0.575		-0.034	0.048	0.162	0.006		0.007	0.084		1560	0.077
1620	0.717	0.481	0.763	0.571		-0.034	0.046	0.163	0.002		0.006	0.0825		1620	0.0765
1680	0.716	0.479	0.765	0.565		-0.035	0.044	0.165	-0.004		0.0045	0.0805		1680	0.076
1740	0.716	0.477	0.764	0.567		-0.035	0.042	0.164	-0.002		0.0035	0.081		1740	0.0775
1800	0.714	0.476	0.765	0.561		-0.037	0.041	0.165	-0.008		0.002	0.0785		1800	0.0765
1860	0.715	0.473	0.765	0.556		-0.036	0.038	0.165	-0.013		0.001	0.076		1860	0.075
1920	0.712	0.471	0.763	0.552		-0.039	0.036	0.163	-0.017		-0.0015	0.073		1920	0.0745
1980	0.713	0.469	0.762	0.551		-0.038	0.034	0.162	-0.018		-0.002	0.072		1980	0.074
2040	0.712	0.467	0.765	0.548		-0.039	0.032	0.165	-0.021		-0.0035	0.072		2040	0.0755
2100	0.712	0.463	0.767	0.544		-0.039	0.028	0.167	-0.025		-0.0055	0.071		2100	0.0765
2160	0.711	0.462	0.768	0.542		-0.04	0.027	0.168	-0.027		-0.0065	0.0705		2160	0.077
2220	0.712	0.46	0.768	0.538		-0.039	0.025	0.168	-0.031		-0.007	0.0685		2220	0.0755
2280	0.711	0.457	0.768	0.532		-0.04	0.022	0.168	-0.037		-0.009	0.0655		2280	0.0745
2340	0.71	0.455	0.767	0.528		-0.041	0.02	0.167	-0.041		-0.0105	0.063		2340	0.0735
2400	0.708	0.451	0.766	0.531		-0.043	0.016	0.166	-0.038		-0.0135	0.064		2400	0.0775
2460	0.707	0.449	0.766	0.523		-0.044	0.014	0.166	-0.046		-0.015	0.06		2460	0.075
2520	0.706	0.447	0.771	0.518		-0.045	0.012	0.171	-0.051		-0.0165	0.06		2520	0.0765
2580	0.709	0.444	0.77	0.515		-0.042	0.009	0.17	-0.054		-0.0165	0.058		2580	0.0745
2640	0.71	0.442	0.772	0.509		-0.041	0.007	0.172	-0.06		-0.017	0.056		2640	0.073
2700	0.708	0.44	0.771	0.504		-0.043	0.005	0.171	-0.065		-0.019	0.053		2700	0.072

## Sheet: V79E
Time	T?412	Ile	Val	Met	Pro	Gln	Cys	Ser	Leu	Ala	Arg	Lys	Thr	His	Asp	Phe	Asn	Glu	Trp	Aba	Cpg	Cpa	Dbu	Pra	Gly	Tyr	Fpg	Control	Ile	Val	Met	Pro	Gln	Cys	Ser	Leu	Ala	Arg	Lys	Thr	His	Asp	Phe	Asn	Glu	Trp	Aba	Cpg	Cpa
00:00:05	49.8	0.642	0.673	0.654	0.701	0.504	OVRFLW	0.464	0.581	0.428	0.452	0.329	0.418	0.575	0.549	0.512	0.665	0.615	0.459	0.423	0.558	0.558	0.519	0.537	0.626	0.824	0.523		0.704	0.699	0.79	0.766	0.746	OVRFLW	0.653	0.645	0.6	0.606	0.654	0.773	0.668	0.662	0.751	0.8	0.591	0.693	0.611	1.432	0.626
00:01:05	49.9	0.683	0.707	0.688	0.723	0.526	OVRFLW	0.476	0.574	0.427	0.467	0.346	0.436	0.606	0.528	0.531	0.691	0.637	0.474	0.443	0.534	0.581	0.528	0.552	0.663	0.893	0.529		0.725	0.711	0.789	0.748	0.753	OVRFLW	0.678	0.656	0.629	0.638	0.653	0.721	0.671	0.666	0.723	0.798	0.61	0.697	0.622	1.46	0.639
00:02:05	49.9	0.71	0.724	0.708	0.733	0.545	OVRFLW	0.486	0.573	0.436	0.48	0.357	0.451	0.636	0.533	0.544	0.712	0.632	0.49	0.456	0.565	0.597	0.531	0.536	0.687	0.9	0.536		0.742	0.721	0.789	0.759	0.773	OVRFLW	0.706	0.676	0.658	0.667	0.669	0.727	0.683	0.669	0.734	0.806	0.626	0.716	0.639	1.5	0.651
00:03:05	49.9	0.731	0.731	0.728	0.751	0.558	OVRFLW	0.494	0.606	0.447	0.493	0.365	0.466	0.658	0.545	0.552	0.727	0.642	0.502	0.465	0.594	0.609	0.542	0.55	0.71	0.933	0.544		0.755	0.737	0.81	0.769	0.794	OVRFLW	0.73	0.694	0.678	0.692	0.683	0.739	0.696	0.676	0.724	0.814	0.639	0.731	0.658	1.527	0.665
00:04:05	49.9	0.743	0.743	0.73	0.748	0.57	OVRFLW	0.501	0.618	0.455	0.504	0.373	0.477	0.671	0.552	0.559	0.533	0.63	0.509	0.473	0.618	0.591	0.549	0.56	0.731	0.923	0.553		0.76	0.735	0.816	0.775	0.811	OVRFLW	0.745	0.709	0.694	0.708	0.702	0.748	0.706	0.685	0.726	0.824	0.65	0.744	0.677	1.559	0.68
00:05:05	49.9	0.753	0.748	0.738	0.771	0.579	OVRFLW	0.507	0.622	0.464	0.476	0.381	0.484	0.682	0.554	0.565	0.541	0.64	0.517	0.48	0.636	0.605	0.555	0.57	0.745	0.904	0.56		0.762	0.743	0.828	0.787	0.827	OVRFLW	0.758	0.723	0.706	0.726	0.717	0.757	0.722	0.711	0.726	0.827	0.662	0.753	0.697	1.613	0.691
00:06:05	50	0.761	0.761	0.744	0.775	0.586	OVRFLW	0.512	0.563	0.47	0.482	0.382	0.49	0.555	0.553	0.57	0.548	0.64	0.522	0.485	0.649	0.566	0.544	0.576	0.756	0.921	0.566		0.763	0.75	0.825	0.794	0.838	OVRFLW	0.768	0.734	0.717	0.739	0.734	0.764	0.737	0.717	0.725	0.829	0.67	0.762	0.713	1.603	0.701
00:07:05	49.9	0.768	0.76	0.75	0.788	0.589	OVRFLW	0.517	0.537	0.477	0.488	0.385	0.494	0.559	0.558	0.571	0.553	0.648	0.526	0.489	0.658	0.57	0.543	0.509	0.765	0.93	0.569		0.762	0.756	0.82	0.798	0.848	OVRFLW	0.78	0.741	0.727	0.75	0.744	0.768	0.756	0.714	0.722	0.828	0.677	0.776	0.726	1.626	0.71
00:08:05	50	0.772	0.781	0.749	0.803	0.593	OVRFLW	0.52	0.538	0.48	0.492	0.386	0.497	0.562	0.566	0.574	0.556	0.652	0.49	0.493	0.665	0.573	0.541	0.516	0.772	0.947	0.51		0.76	0.758	0.813	0.8	0.859	OVRFLW	0.79	0.748	0.732	0.764	0.753	0.771	0.759	0.715	0.72	0.831	0.679	0.784	0.737	1.677	0.716
00:09:05	49.9	0.773	0.797	0.75	0.789	0.596	OVRFLW	0.523	0.538	0.484	0.496	0.388	0.499	0.565	0.57	0.495	0.559	0.653	0.493	0.496	0.672	0.576	0.552	0.517	0.775	0.964	0.515		0.757	0.763	0.806	0.804	0.869	OVRFLW	0.802	0.753	0.739	0.773	0.759	0.774	0.767	0.704	0.72	0.824	0.68	0.789	0.745	1.695	0.722
00:10:05	49.9	0.777	0.807	0.751	0.79	0.598	OVRFLW	0.525	0.537	0.487	0.498	0.388	0.499	0.567	0.565	0.479	0.56	0.661	0.494	0.498	0.675	0.579	0.537	0.518	0.782	0.967	0.515		0.752	0.761	0.794	0.81	0.878	OVRFLW	0.804	0.756	0.743	0.783	0.764	0.771	0.773	0.698	0.723	0.821	0.684	0.795	0.748	1.719	0.726
00:11:05	49.9	0.778	0.814	0.756	0.793	0.6	OVRFLW	0.527	0.538	0.489	0.502	0.387	0.5	0.569	0.567	0.48	0.562	0.661	0.495	0.499	0.678	0.579	0.527	0.519	0.784	0.977	0.515		0.747	0.762	0.78	0.809	0.881	OVRFLW	0.809	0.755	0.749	0.792	0.768	0.765	0.771	0.693	0.724	0.816	0.685	0.794	0.753	1.759	0.73
00:12:05	49.9	0.778	0.818	0.75	0.78	0.602	OVRFLW	0.528	0.538	0.49	0.503	0.388	0.499	0.57	0.574	0.481	0.563	0.665	0.495	0.5	0.679	0.58	0.523	0.519	0.782	0.988	0.515		0.743	0.761	0.774	0.812	0.881	OVRFLW	0.812	0.755	0.749	0.798	0.769	0.764	0.777	0.69	0.725	0.811	0.683	0.792	0.758	1.769	0.735
00:13:05	49.9	0.78	0.813	0.75	0.764	0.602	OVRFLW	0.528	0.519	0.49	0.505	0.387	0.498	0.569	0.569	0.481	0.563	0.663	0.494	0.5	0.681	0.562	0.52	0.518	0.782	0.979	0.514		0.741	0.756	0.77	0.811	0.875	OVRFLW	0.816	0.754	0.751	0.805	0.773	0.763	0.781	0.688	0.723	0.804	0.685	0.798	0.761	1.846	0.738
00:14:05	49.9	0.78	0.81	0.749	0.76	0.603	OVRFLW	0.529	0.519	0.491	0.506	0.386	0.497	0.57	0.567	0.481	0.563	0.662	0.495	0.5	0.681	0.56	0.519	0.517	0.782	0.975	0.516		0.739	0.751	0.769	0.808	0.87	OVRFLW	0.819	0.754	0.753	0.815	0.772	0.763	0.781	0.686	0.723	0.797	0.683	0.794	0.763	1.886	0.739
00:15:05	49.9	0.777	0.809	0.745	0.751	0.603	OVRFLW	0.528	0.517	0.492	0.507	0.385	0.496	0.569	0.566	0.481	0.563	0.661	0.493	0.5	0.681	0.559	0.512	0.516	0.781	0.967	0.512		0.735	0.746	0.767	0.807	0.864	OVRFLW	0.82	0.751	0.752	0.821	0.774	0.767	0.781	0.684	0.722	0.794	0.68	0.801	0.765	1.902	0.739
00:16:05	49.9	0.776	0.804	0.748	0.746	0.602	OVRFLW	0.528	0.512	0.491	0.507	0.383	0.494	0.568	0.563	0.481	0.562	0.66	0.492	0.498	0.681	0.557	0.507	0.514	0.773	0.96	0.509		0.732	0.743	0.768	0.804	0.861	OVRFLW	0.824	0.75	0.754	0.824	0.778	0.767	0.785	0.685	0.721	0.794	0.679	0.806	0.77	1.957	0.74
00:17:05	50	0.774	0.793	0.738	0.739	0.601	OVRFLW	0.526	0.506	0.49	0.507	0.382	0.492	0.567	0.562	0.48	0.561	0.661	0.49	0.498	0.681	0.556	0.505	0.512	0.776	0.955	0.507		0.727	0.737	0.766	0.8	0.859	OVRFLW	0.826	0.749	0.756	0.835	0.783	0.771	0.788	0.706	0.719	0.793	0.678	0.803	0.77	1.974	0.741
00:18:05	49.9	0.772	0.791	0.724	0.727	0.6	OVRFLW	0.525	0.507	0.491	0.507	0.38	0.489	0.505	0.558	0.478	0.559	0.657	0.488	0.496	0.68	0.555	0.506	0.509	0.772	0.953	0.506		0.723	0.733	0.764	0.8	0.86	OVRFLW	0.827	0.746	0.758	0.837	0.78	0.771	0.793	0.714	0.718	0.791	0.698	0.802	0.77	2.053	0.744
00:19:05	49.9	0.77	0.787	0.713	0.724	0.599	OVRFLW	0.524	0.505	0.488	0.506	0.378	0.487	0.503	0.556	0.477	0.559	0.658	0.487	0.494	0.678	0.553	0.504	0.507	0.767	0.945	0.505		0.719	0.728	0.762	0.799	0.858	OVRFLW	0.828	0.744	0.757	0.842	0.78	0.769	0.791	0.715	0.719	0.789	0.703	0.808	0.77	2.073	0.744
00:20:05	50	0.767	0.782	0.719	0.72	0.598	OVRFLW	0.523	0.499	0.488	0.507	0.377	0.484	0.502	0.555	0.477	0.558	0.656	0.486	0.493	0.678	0.553	0.507	0.504	0.766	0.941	0.504		0.728	0.72	0.761	0.805	0.86	OVRFLW	0.828	0.74	0.758	0.849	0.776	0.768	0.795	0.714	0.718	0.787	0.711	0.809	0.77	2.147	0.745
00:21:05	49.9	0.763	0.777	0.697	0.715	0.596	OVRFLW	0.521	0.497	0.487	0.506	0.374	0.481	0.499	0.556	0.474	0.556	0.652	0.484	0.492	0.675	0.55	0.514	0.502	0.763	0.955	0.501		0.739	0.715	0.764	0.807	0.86	OVRFLW	0.829	0.738	0.759	0.853	0.777	0.77	0.8	0.712	0.72	0.789	0.712	0.811	0.77	2.243	0.747
00:22:05	50	0.762	0.768	0.685	0.71	0.596	OVRFLW	0.52	0.495	0.487	0.505	0.373	0.479	0.499	0.55	0.472	0.555	0.651	0.482	0.49	0.674	0.549	0.512	0.5	0.759	0.951	0.5		0.741	0.712	0.764	0.805	0.863	OVRFLW	0.83	0.735	0.757	0.861	0.776	0.775	0.798	0.709	0.718	0.789	0.708	0.806	0.769	2.264	0.745
00:23:05	49.9	0.756	0.765	0.675	0.71	0.593	OVRFLW	0.517	0.49	0.484	0.504	0.37	0.475	0.497	0.55	0.47	0.552	0.649	0.48	0.487	0.672	0.547	0.505	0.497	0.754	0.961	0.498		0.739	0.718	0.764	0.807	0.862	OVRFLW	0.832	0.733	0.755	0.875	0.775	0.771	0.804	0.708	0.718	0.798	0.706	0.81	0.77	2.306	0.747
00:24:05	49.9	0.754	0.753	0.671	0.698	0.591	OVRFLW	0.515	0.486	0.483	0.503	0.368	0.473	0.495	0.548	0.469	0.551	0.646	0.478	0.485	0.669	0.546	0.501	0.495	0.746	0.944	0.498		0.736	0.722	0.764	0.808	0.862	OVRFLW	0.834	0.729	0.753	0.874	0.774	0.77	0.8	0.705	0.717	0.798	0.704	0.805	0.768	2.301	0.747
00:25:05	50	0.748	0.742	0.662	0.669	0.589	OVRFLW	0.513	0.482	0.481	0.502	0.366	0.469	0.492	0.546	0.466	0.549	0.645	0.476	0.483	0.667	0.543	0.502	0.492	0.743	0.942	0.495		0.733	0.723	0.763	0.806	0.862	OVRFLW	0.835	0.763	0.763	0.876	0.773	0.768	0.801	0.702	0.718	0.797	0.7	0.802	0.768	2.281	0.747
00:26:05	49.9	0.746	0.735	0.661	0.669	0.587	OVRFLW	0.511	0.479	0.479	0.501	0.364	0.467	0.491	0.546	0.465	0.548	0.642	0.473	0.481	0.664	0.541	0.5	0.489	0.74	0.97	0.495		0.731	0.721	0.763	0.802	0.862	OVRFLW	0.835	0.786	0.762	0.879	0.774	0.772	0.799	0.703	0.717	0.798	0.698	0.8	0.767	2.192	0.749
00:27:05	49.9	0.741	0.731	0.655	0.659	0.585	OVRFLW	0.51	0.475	0.478	0.501	0.361	0.463	0.489	0.544	0.464	0.545	0.639	0.471	0.479	0.663	0.54	0.497	0.487	0.737	0.968	0.495		0.731	0.722	0.762	0.8	0.863	OVRFLW	0.837	0.785	0.763	0.884	0.774	0.778	0.801	0.704	0.717	0.802	0.695	0.8	0.768	2.129	0.749
00:28:05	49.9	0.739	0.727	0.644	0.655	0.584	OVRFLW	0.508	0.479	0.476	0.499	0.359	0.461	0.486	0.556	0.462	0.544	0.637	0.469	0.477	0.662	0.537	0.494	0.484	0.732	0.934	0.494		0.736	0.722	0.761	0.798	0.864	OVRFLW	0.838	0.789	0.765	0.885	0.775	0.782	0.798	0.704	0.716	0.801	0.693	0.799	0.769	2.063	0.747
00:29:05	50	0.735	0.723	0.64	0.652	0.581	OVRFLW	0.506	0.485	0.474	0.497	0.357	0.457	0.485	0.587	0.46	0.541	0.634	0.468	0.474	0.658	0.536	0.488	0.481	0.727	0.953	0.494		0.738	0.721	0.758	0.797	0.865	OVRFLW	0.839	0.79	0.764	0.889	0.775	0.797	0.802	0.707	0.716	0.796	0.693	0.809	0.771	1.993	0.751
00:30:05	49.9	0.73	0.713	0.643	0.649	0.579	OVRFLW	0.504	0.48	0.473	0.496	0.355	0.454	0.482	0.638	0.458	0.539	0.568	0.464	0.473	0.657	0.534	0.482	0.479	0.724	0.941	0.496		0.738	0.72	0.755	0.797	0.863	OVRFLW	0.839	0.786	0.765	0.89	0.774	0.792	0.803	0.713	0.714	0.793	0.692	0.813	0.771	1.932	0.749
00:31:05	49.9	0.724	0.702	0.636	0.646	0.577	OVRFLW	0.501	0.475	0.471	0.495	0.352	0.45	0.48	0.631	0.455	0.537	0.565	0.462	0.469	0.652	0.531	0.476	0.475	0.723	0.943	0.494		0.738	0.717	0.758	0.799	0.864	OVRFLW	0.84	0.784	0.765	0.894	0.775	0.789	0.803	0.711	0.715	0.789	0.69	0.815	0.772	1.876	0.749
00:32:05	49.9	0.721	0.694	0.629	0.645	0.574	OVRFLW	0.499	0.463	0.468	0.493	0.349	0.447	0.479	0.57	0.455	0.536	0.562	0.46	0.467	0.65	0.529	0.469	0.472	0.715	0.952	0.491		0.734	0.714	0.766	0.795	0.865	OVRFLW	0.839	0.781	0.763	0.895	0.773	0.785	0.806	0.709	0.712	0.786	0.694	0.813	0.77	1.833	0.748
00:33:05	49.9	0.716	0.689	0.641	0.641	0.573	OVRFLW	0.496	0.457	0.467	0.491	0.346	0.442	0.477	0.546	0.452	0.533	0.562	0.457	0.464	0.648	0.526	0.465	0.468	0.708	0.946	0.489		0.733	0.711	0.766	0.795	0.865	OVRFLW	0.839	0.779	0.762	0.899	0.774	0.785	0.806	0.708	0.713	0.79	0.692	0.817	0.772	1.688	0.749
00:34:05	49.9	0.711	0.684	0.634	0.637	0.57	OVRFLW	0.494	0.453	0.463	0.49	0.344	0.439	0.475	0.538	0.45	0.531	0.557	0.454	0.462	0.646	0.525	0.46	0.465	0.703	0.951	0.487		0.732	0.708	0.765	0.795	0.864	OVRFLW	0.84	0.776	0.765	0.904	0.771	0.781	0.809	0.708	0.712	0.792	0.691	0.818	0.768	1.615	0.749
00:35:05	49.9	0.707	0.682	0.621	0.634	0.568	OVRFLW	0.492	0.452	0.463	0.489	0.342	0.436	0.473	0.53	0.448	0.529	0.555	0.452	0.459	0.641	0.522	0.455	0.462	0.701	0.958	0.488		0.73	0.706	0.765	0.797	0.865	OVRFLW	0.84	0.775	0.767	0.906	0.771	0.783	0.811	0.713	0.712	0.796	0.69	0.82	0.768	1.613	0.749
00:36:05	49.9	0.701	0.677	0.613	0.634	0.565	OVRFLW	0.489	0.449	0.459	0.487	0.339	0.433	0.473	0.523	0.446	0.527	0.552	0.45	0.457	0.639	0.52	0.452	0.459	0.694	0.967	0.483		0.73	0.704	0.766	0.798	0.867	OVRFLW	0.84	0.773	0.768	0.908	0.769	0.781	0.812	0.711	0.711	0.799	0.688	0.82	0.769	1.496	0.751
00:37:05	49.9	0.695	0.672	0.611	0.633	0.564	OVRFLW	0.487	0.447	0.458	0.486	0.337	0.43	0.47	0.519	0.444	0.525	0.551	0.447	0.454	0.637	0.517	0.449	0.457	0.689	0.956	0.482		0.729	0.704	0.767	0.798	0.868	OVRFLW	0.84	0.776	0.768	0.912	0.767	0.779	0.816	0.708	0.712	0.801	0.689	0.833	0.768	1.474	0.749
00:38:05	49.9	0.691	0.669	0.614	0.626	0.562	OVRFLW	0.485	0.443	0.456	0.484	0.334	0.427	0.467	0.514	0.443	0.521	0.547	0.444	0.452	0.634	0.515	0.447	0.453	0.685	1.021	0.48		0.729	0.706	0.766	0.798	0.869	OVRFLW	0.84	0.772	0.768	0.913	0.766	0.775	0.815	0.706	0.711	0.802	0.687	0.835	0.768	1.434	0.75
00:39:05	49.9	0.685	0.668	0.604	0.623	0.56	OVRFLW	0.482	0.439	0.454	0.482	0.33	0.423	0.465	0.51	0.441	0.52	0.545	0.441	0.45	0.633	0.513	0.444	0.45	0.681	0.948	0.48		0.728	0.71	0.766	0.799	0.868	OVRFLW	0.838	0.769	0.767	0.916	0.766	0.771	0.817	0.704	0.71	0.8	0.683	0.834	0.767	1.352	0.749
00:40:05	50	0.681	0.663	0.6	0.625	0.557	OVRFLW	0.48	0.436	0.451	0.48	0.328	0.42	0.462	0.507	0.438	0.517	0.542	0.438	0.447	0.628	0.51	0.441	0.446	0.675	0.946	0.479		0.725	0.711	0.766	0.799	0.866	OVRFLW	0.838	0.765	0.766	0.918	0.763	0.773	0.814	0.701	0.708	0.797	0.679	0.831	0.766	1.34	0.751
00:41:05	49.9	0.675	0.66	0.597	0.62	0.555	OVRFLW	0.477	0.433	0.448	0.478	0.325	0.416	0.46	0.505	0.436	0.516	0.54	0.436	0.445	0.627	0.509	0.437	0.443	0.672	0.934	0.478		0.724	0.712	0.77	0.805	0.867	OVRFLW	0.835	0.761	0.766	0.919	0.765	0.775	0.818	0.698	0.707	0.797	0.68	0.831	0.765	1.268	0.754
00:42:05	49.9	0.67	0.659	0.594	0.618	0.552	OVRFLW	0.475	0.431	0.447	0.476	0.323	0.413	0.457	0.501	0.434	0.513	0.537	0.433	0.442	0.628	0.506	0.435	0.44	0.665	0.942	0.474		0.726	0.713	0.775	0.808	0.867	OVRFLW	0.834	0.761	0.771	0.922	0.765	0.782	0.817	0.696	0.706	0.797	0.684	0.83	0.764	1.235	0.753
00:43:05	49.9	0.663	0.655	0.592	0.612	0.55	OVRFLW	0.472	0.426	0.445	0.474	0.319	0.409	0.455	0.5	0.432	0.51	0.534	0.43	0.439	0.621	0.504	0.432	0.437	0.662	0.969	0.475		0.726	0.711	0.777	0.806	0.866	OVRFLW	0.834	0.759	0.77	0.928	0.766	0.786	0.82	0.694	0.709	0.799	0.684	0.829	0.762	1.201	0.752
00:44:05	49.9	0.658	0.649	0.595	0.609	0.548	OVRFLW	0.469	0.423	0.442	0.471	0.316	0.406	0.452	0.495	0.429	0.507	0.531	0.426	0.437	0.616	0.5	0.429	0.432	0.656	0.951	0.473		0.731	0.708	0.778	0.802	0.869	OVRFLW	0.833	0.76	0.772	0.928	0.764	0.782	0.821	0.693	0.71	0.798	0.685	0.828	0.763	1.133	0.754
00:45:05	49.9	0.653	0.647	0.585	0.605	0.545	OVRFLW	0.467	0.421	0.439	0.469	0.313	0.403	0.449	0.493	0.428	0.506	0.527	0.423	0.435	0.612	0.498	0.426	0.429	0.651	0.95	0.471		0.737	0.706	0.774	0.798	0.866	OVRFLW	0.831	0.761	0.771	0.928	0.764	0.781	0.823	0.691	0.708	0.797	0.685	0.828	0.762	1.154	0.754
[truncated: 5 more columns]

## Sheet: V79S
Time (s)	Ser	Ser	Aba	Aba	Val	Val	Ala	Ala	Gly	Gly	Phe		Time (s)	Ser	Aba	Val	Ala	Gly	Phe
0	0	0	0	0	0	0	0	0	0	0	0		0	0	0	0	0	0	0
60	0.08	0.021	0.05	0.027	-0.005	-0.019	0.022	0.047	-0.007	0.112	0.004		60	0.0505	0.0385	-0.012	0.0345	0.0525	0.004
120	0.146	0.04	-0.069	0.043	-0.001	-0.006	0.04	0.086	0.003	0.232	0.005		120	0.093	-0.013	-0.0035	0.063	0.1175	0.005
180	0.232	0.055	-0.03	0.058	0.002	0.004	0.056	0.13	0.019	0.349	0.006		180	0.1435	0.014	0.003	0.093	0.184	0.006
240	0.321	0.07	0.018	0.072	0.001	0.018	0.068	0.191	0.036	0.484	0.007		240	0.1955	0.045	0.0095	0.1295	0.26	0.007
300	0.403	0.08	0.078	0.085	-0.002	0.035	0.078	0.256	0.049	0.609	0.009		300	0.2415	0.0815	0.0165	0.167	0.329	0.009		67.8191	191.831	242.211	125.562	0
360	0.46	0.086	0.05	0.085	0	0.053	0.085	0.322	0.06	0.718	0.011		360	0.273	0.0675	0.0265	0.2035	0.389	0.011
420	0.563	0.087	0.08	0.076	0.007	0.071	0.089	0.392	0.069	0.766	0.013		420	0.325	0.078	0.039	0.2405	0.4175	0.013
480	0.661	0.099	0.133	0.088	0.001	0.09	0.094	0.483	0.079	0.796	0.013		480	0.38	0.1105	0.0455	0.2885	0.4375	0.013
540	0.736	0.103	0.194	0.101	0.009	0.11	0.098	0.576	0.084	0.825	0.014		540	0.4195	0.1475	0.0595	0.337	0.4545	0.014
600	0.81	0.109	0.246	0.103	0.003	0.13	0.103	0.667	0.091	0.836	0.015		600	0.4595	0.1745	0.0665	0.385	0.4635	0.015
660	0.864	0.114	0.304	0.102	0.011	0.119	0.106	0.756	0.096	0.844	0.015		660	0.489	0.203	0.065	0.431	0.47	0.015			136	59.7742	195.226
720	0.904	0.118	0.36	0.109	0.006	0.136	0.11	0.842	0.097	0.848	0.015		720	0.511	0.2345	0.071	0.476	0.4725	0.015
780	0.932	0.123	0.41	0.115	0.013	0.155	0.111	0.749	0.099	0.846	0.016		780	0.5275	0.2625	0.084	0.43	0.4725	0.016
840	0.945	0.126	0.459	0.118	0.008	0.175	0.114	0.811	0.098	0.841	0.016		840	0.5355	0.2885	0.0915	0.4625	0.4695	0.016
900	0.953	0.128	0.502	0.118	0.013	0.193	0.117	0.86	0.1	0.839	0.017		900	0.5405	0.31	0.103	0.4885	0.4695	0.017
960	0.955	0.132	0.54	0.123	0.016	0.212	0.117	0.899	0.101	0.836	0.018		960	0.5435	0.3315	0.114	0.508	0.4685	0.018		0.124	0.0545	0.439516
1020	0.954	0.134	0.571	0.124	0.019	0.231	0.12	0.92	0.1	0.831	0.018		1020	0.544	0.3475	0.125	0.52	0.4655	0.018
1080	0.953	0.137	0.596	0.12	0.011	0.249	0.125	0.927	0.112	0.827	0.019		1080	0.545	0.358	0.13	0.526	0.4695	0.019
1140	0.951	0.141	0.612	0.125	0.004	0.267	0.129	0.926	0.117	0.822	0.023		1140	0.546	0.3685	0.1355	0.5275	0.4695	0.023
1200	0.946	0.145	0.622	0.128	0.011	0.285	0.135	0.923	0.119	0.818	0.024		1200	0.5455	0.375	0.148	0.529	0.4685	0.024
1260	0.943	0.148	0.625	0.131	0.016	0.302	0.135	0.919	0.118	0.812	0.025		1260	0.5455	0.378	0.159	0.527	0.465	0.025
1320	0.938	0.151	0.624	0.127	0.014	0.319	0.137	0.914	0.117	0.807	0.026		1320	0.5445	0.3755	0.1665	0.5255	0.462	0.026
1380	0.933	0.152	0.622	0.128	0.018	0.335	0.139	0.91	0.122	0.802	0.027		1380	0.5425	0.375	0.1765	0.5245	0.462	0.027
1440	0.928	0.155	0.619	0.131	0.015	0.351	0.141	0.905	0.124	0.797	0.029		1440	0.5415	0.375	0.183	0.523	0.4605	0.029
1500	0.922	0.159	0.614	0.131	0.019	0.367	0.142	0.9	0.123	0.791	0.029		1500	0.5405	0.3725	0.193	0.521	0.457	0.029
1560	0.917	0.16	0.61	0.135	0.015	0.381	0.145	0.895	0.123	0.784	0.029		1560	0.5385	0.3725	0.198	0.52	0.4535	0.029
1620	0.911	0.162	0.604	0.134	0.02	0.396	0.151	0.888	0.125	0.779	0.029		1620	0.5365	0.369	0.208	0.5195	0.452	0.029
1680	0.905	0.167	0.598	0.135	0.026	0.41	0.154	0.883	0.125	0.773	0.031		1680	0.536	0.3665	0.218	0.5185	0.449	0.031
1740	0.899	0.166	0.593	0.135	0.026	0.423	0.152	0.877	0.127	0.767	0.03		1740	0.5325	0.364	0.2245	0.5145	0.447	0.03
1800	0.893	0.169	0.587	0.138	0.015	0.436	0.153	0.871	0.127	0.762	0.03		1800	0.531	0.3625	0.2255	0.512	0.4445	0.03
1860	0.887	0.169	0.582	0.138	0.025	0.448	0.153	0.867	0.126	0.755	0.032		1860	0.528	0.36	0.2365	0.51	0.4405	0.032
1920	0.881	0.168	0.577	0.136	0.026	0.461	0.151	0.861	0.128	0.75	0.032		1920	0.5245	0.3565	0.2435	0.506	0.439	0.032
1980	0.874	0.166	0.571	0.139	0.018	0.472	0.153	0.856	0.146	0.744	0.03		1980	0.52	0.355	0.245	0.5045	0.445	0.03
2040	0.869	0.167	0.565	0.142	0.027	0.483	0.152	0.849	0.144	0.738	0.027		2040	0.518	0.3535	0.255	0.5005	0.441	0.027
2100	0.863	0.166	0.56	0.144	0.027	0.494	0.153	0.843	0.143	0.73	0.027		2100	0.5145	0.352	0.2605	0.498	0.4365	0.027
2160	0.855	0.167	0.553	0.145	0.031	0.504	0.154	0.837	0.147	0.724	0.028		2160	0.511	0.349	0.2675	0.4955	0.4355	0.028
2220	0.85	0.168	0.549	0.145	0.025	0.513	0.155	0.832	0.147	0.718	0.028		2220	0.509	0.347	0.269	0.4935	0.4325	0.028
2280	0.842	0.168	0.543	0.144	0.027	0.522	0.154	0.826	0.145	0.71	0.029		2280	0.505	0.3435	0.2745	0.49	0.4275	0.029
2340	0.836	0.167	0.537	0.143	0.027	0.531	0.153	0.82	0.152	0.705	0.031		2340	0.5015	0.34	0.279	0.4865	0.4285	0.031
2400	0.829	0.168	0.53	0.142	0.028	0.539	0.153	0.814	0.152	0.698	0.031		2400	0.4985	0.336	0.2835	0.4835	0.425	0.031
2460	0.823	0.169	0.525	0.144	0.023	0.546	0.154	0.808	0.153	0.691	0.031		2460	0.496	0.3345	0.2845	0.481	0.422	0.031
2520	0.817	0.166	0.52	0.14	0.028	0.553	0.154	0.803	0.152	0.686	0.03		2520	0.4915	0.33	0.2905	0.4785	0.419	0.03
2580	0.809	0.165	0.513	0.14	0.026	0.56	0.153	0.796	0.149	0.678	0.029		2580	0.487	0.3265	0.293	0.4745	0.4135	0.029
2640	0.804	0.164	0.508	0.143	0.031	0.567	0.151	0.79	0.147	0.672	0.03		2640	0.484	0.3255	0.299	0.4705	0.4095	0.03
2700	0.797	0.163	0.501	0.142	0.022	0.573	0.149	0.783	0.146	0.665	0.029		2700	0.48	0.3215	0.2975	0.466	0.4055	0.029

## Sheet: V79M
Time (s)	Ser	Leu	Ser	Leu		Ser	Leu		Time (s)	Ser	Leu
0	0.247	0.244	0.396	0.292		0.3215	0.268		0	0	-0.0535
60	0.26	0.262	0.405	0.298		0.3325	0.28		60	0.011	-0.0415
120	0.279	0.268	0.41	0.304		0.3445	0.286		120	0.023	-0.0355
180	0.302	0.27	0.401	0.309		0.3515	0.2895		180	0.03	-0.032
240	0.322	0.277	0.39	0.313		0.356	0.295		240	0.0345	-0.0265
300	0.339	0.279	0.392	0.318		0.3655	0.2985		300	0.044	-0.023
360	0.359	0.282	0.393	0.322		0.376	0.302		360	0.0545	-0.0195		0.0529126
420	0.384	0.286	0.383	0.327		0.3835	0.3065		420	0.062	-0.015
480	0.41	0.289	0.375	0.329		0.3925	0.309		480	0.071	-0.0125
540	0.438	0.291	0.381	0.332		0.4095	0.3115		540	0.088	-0.01
600	0.464	0.293	0.374	0.334		0.419	0.3135		600	0.0975	-0.008
660	0.489	0.295	0.371	0.337		0.43	0.316		660	0.1085	-0.0055
720	0.515	0.297	0.371	0.337		0.443	0.317		720	0.1215	-0.0045
780	0.54	0.297	0.369	0.339		0.4545	0.318		780	0.133	-0.0035
840	0.564	0.298	0.363	0.34		0.4635	0.319		840	0.142	-0.0025
900	0.589	0.299	0.36	0.341		0.4745	0.32		900	0.153	-0.0015
960	0.613	0.3	0.356	0.343		0.4845	0.3215		960	0.163	0
1020	0.636	0.3	0.35	0.345		0.493	0.3225		1020	0.1715	0.001
1080	0.659	0.301	0.356	0.345		0.5075	0.323		1080	0.186	0.0015
1140	0.681	0.301	0.351	0.346		0.516	0.3235		1140	0.1945	0.002
1200	0.702	0.301	0.344	0.347		0.523	0.324		1200	0.2015	0.0025
1260	0.723	0.301	0.346	0.348		0.5345	0.3245		1260	0.213	0.003
1320	0.743	0.302	0.343	0.348		0.543	0.325		1320	0.2215	0.0035
1380	0.761	0.301	0.337	0.348		0.549	0.3245		1380	0.2275	0.003
1440	0.78	0.302	0.338	0.349		0.559	0.3255		1440	0.2375	0.004
1500	0.796	0.301	0.341	0.35		0.5685	0.3255		1500	0.247	0.004
1560	0.812	0.3	0.336	0.35		0.574	0.325		1560	0.2525	0.0035
1620	0.828	0.3	0.334	0.351		0.581	0.3255		1620	0.2595	0.004
1680	0.843	0.3	0.337	0.353		0.59	0.3265		1680	0.2685	0.005
1740	0.857	0.299	0.329	0.353		0.593	0.326		1740	0.2715	0.0045
1800	0.871	0.3	0.33	0.353		0.6005	0.3265		1800	0.279	0.005
1860	0.882	0.299	0.329	0.352		0.6055	0.3255		1860	0.284	0.004
1920	0.894	0.299	0.328	0.352		0.611	0.3255		1920	0.2895	0.004
1980	0.905	0.298	0.328	0.352		0.6165	0.325		1980	0.295	0.0035
2040	0.916	0.298	0.323	0.352		0.6195	0.325		2040	0.298	0.0035
2100	0.926	0.297	0.319	0.352		0.6225	0.3245		2100	0.301	0.003
2160	0.936	0.297	0.316	0.352		0.626	0.3245		2160	0.3045	0.003
2220	0.944	0.296	0.319	0.351		0.6315	0.3235		2220	0.31	0.002
2280	0.952	0.296	0.317	0.352		0.6345	0.324		2280	0.313	0.0025
2340	0.959	0.295	0.312	0.352		0.6355	0.3235		2340	0.314	0.002
2400	0.966	0.295	0.318	0.352		0.642	0.3235		2400	0.3205	0.002
2460	0.972	0.294	0.308	0.352		0.64	0.323		2460	0.3185	0.0015
2520	0.978	0.293	0.314	0.353		0.646	0.323		2520	0.3245	0.0015
2580	0.982	0.293	0.317	0.353		0.6495	0.323		2580	0.328	0.0015
2640	0.986	0.292	0.314	0.353		0.65	0.3225		2640	0.3285	0.001
2700	0.99	0.291	0.311	0.354		0.6505	0.3225		2700	0.329	0.001

## Sheet: V79L
Time (s)	Ser	Ala	Aba	Gly	Ser	Ala	Aba	Gly	Cpg	Cpg		Time (s)	Ser	Ala	Aba	Gly	Cpg
0	0.284	0.233	0.252	0.248	0.396	0.256	0.267	0.244	0.224	0.247		0	0	0	0	0	0
60	0.346	0.252	0.269	0.273	0.405	0.259	0.273	0.252	0.242	0.251		60	0.0355	0.011	0.0115	0.0165	0.011
120	0.401	0.268	0.28	0.302	0.41	0.264	0.279	0.259	0.247	0.255		120	0.0655	0.0215	0.02	0.0345	0.0155
180	0.472	0.284	0.291	0.33	0.401	0.268	0.284	0.262	0.255	0.26		180	0.0965	0.0315	0.028	0.05	0.022
240	0.553	0.294	0.301	0.373	0.39	0.281	0.289	0.267	0.265	0.265		240	0.1315	0.043	0.0355	0.074	0.0295
300	0.654	0.315	0.311	0.407	0.392	0.275	0.294	0.272	0.263	0.268		300	0.183	0.0505	0.043	0.0935	0.03
360	0.741	0.343	0.326	0.441	0.393	0.279	0.299	0.274	0.274	0.27		360	0.227	0.0665	0.053	0.1115	0.0365		Ser	Ala	Aba	Gly	Cpg
420	0.827	0.377	0.346	0.479	0.383	0.281	0.302	0.275	0.284	0.271		420	0.265	0.0845	0.0645	0.131	0.042		1.03	1.03	1.03	1.03	1.03
480	0.911	0.415	0.361	0.52	0.375	0.286	0.306	0.277	0.298	0.273		480	0.303	0.106	0.074	0.1525	0.05		179.985	228.757	236.68	217.245	242.621
540	0.995	0.455	0.379	0.563	0.381	0.289	0.311	0.278	0.312	0.274		540	0.348	0.1275	0.0855	0.1745	0.0575
600	1.075	0.499	0.401	0.61	0.374	0.292	0.313	0.281	0.326	0.275		600	0.3845	0.151	0.0975	0.1995	0.065
660	1.028	0.542	0.421	0.653	0.371	0.294	0.315	0.281	0.339	0.276		660	0.3595	0.1735	0.1085	0.221	0.072
720	1.091	0.591	0.444	0.695	0.371	0.296	0.318	0.283	0.355	0.276		720	0.391	0.199	0.1215	0.243	0.08
780	1.155	0.643	0.467	0.738	0.369	0.298	0.321	0.286	0.371	0.275		780	0.422	0.226	0.1345	0.266	0.0875
840	1.212	0.694	0.491	0.779	0.363	0.298	0.322	0.289	0.386	0.275		840	0.4475	0.2515	0.147	0.288	0.095
900	1.262	0.748	0.517	0.819	0.36	0.299	0.322	0.292	0.402	0.276		900	0.471	0.279	0.16	0.3095	0.1035
960	1.306	0.801	0.542	0.856	0.356	0.3	0.323	0.293	0.418	0.276		960	0.491	0.306	0.173	0.3285	0.1115
1020	1.346	0.854	0.569	0.892	0.35	0.301	0.324	0.298	0.433	0.276		1020	0.508	0.333	0.187	0.349	0.119
1080	1.379	0.905	0.596	0.925	0.356	0.302	0.325	0.296	0.448	0.276		1080	0.5275	0.359	0.201	0.3645	0.1265
1140	1.408	0.848	0.623	0.957	0.351	0.304	0.326	0.298	0.464	0.276		1140	0.5395	0.3315	0.215	0.3815	0.1345
1200	1.431	0.884	0.65	0.984	0.344	0.304	0.327	0.3	0.48	0.274		1200	0.5475	0.3495	0.229	0.396	0.1415
1260	1.452	0.925	0.677	1.011	0.346	0.305	0.328	0.301	0.494	0.275		1260	0.559	0.3705	0.243	0.41	0.149
1320	1.468	0.963	0.704	1.035	0.343	0.306	0.329	0.3	0.509	0.273		1320	0.5655	0.39	0.257	0.4215	0.1555
1380	1.48	0.998	0.731	1.056	0.337	0.307	0.332	0.3	0.524	0.273		1380	0.5685	0.408	0.272	0.432	0.163
1440	1.491	1.032	0.758	1.074	0.338	0.308	0.334	0.3	0.538	0.273		1440	0.5745	0.4255	0.2865	0.441	0.17
1500	1.498	1.061	0.784	1.091	0.341	0.309	0.334	0.298	0.553	0.272		1500	0.5795	0.4405	0.2995	0.4485	0.177
1560	1.502	1.087	0.81	1.104	0.336	0.31	0.335	0.299	0.566	0.271		1560	0.579	0.454	0.313	0.4555	0.183
1620	1.506	1.107	0.835	1.051	0.334	0.311	0.334	0.3	0.579	0.27		1620	0.58	0.4645	0.325	0.4295	0.189
1680	1.507	1.12	0.861	1.057	0.337	0.313	0.335	0.298	0.592	0.271		1680	0.582	0.472	0.3385	0.4315	0.196
1740	1.508	1.126	0.885	1.063	0.329	0.315	0.336	0.299	0.606	0.269		1740	0.5785	0.476	0.351	0.435	0.202
1800	1.506	1.126	0.909	1.067	0.33	0.316	0.336	0.299	0.618	0.269		1800	0.578	0.4765	0.363	0.437	0.208
1860	1.417	1.124	0.932	1.069	0.329	0.317	0.337	0.303	0.63	0.268		1860	0.533	0.476	0.375	0.44	0.2135
1920	1.414	1.121	0.955	1.07	0.328	0.318	0.337	0.305	0.643	0.268		1920	0.531	0.475	0.3865	0.4415	0.22
1980	1.409	1.118	0.978	1.069	0.328	0.319	0.339	0.305	0.655	0.268		1980	0.5285	0.474	0.399	0.441	0.226
2040	1.407	1.115	1	1.068	0.323	0.321	0.34	0.309	0.665	0.267		2040	0.525	0.4735	0.4105	0.4425	0.2305
2100	1.403	1.112	1.022	1.065	0.319	0.32	0.34	0.308	0.676	0.267		2100	0.521	0.4715	0.4215	0.4405	0.236
2160	1.398	1.109	1.043	1.063	0.316	0.321	0.339	0.308	0.686	0.266		2160	0.517	0.4705	0.4315	0.4395	0.2405
2220	1.394	1.105	1.063	1.056	0.319	0.321	0.34	0.31	0.696	0.265		2220	0.5165	0.4685	0.442	0.437	0.245
2280	1.391	1.102	1.083	1.053	0.317	0.323	0.342	0.312	0.706	0.265		2280	0.514	0.468	0.453	0.4365	0.25
2340	1.387	1.099	1.102	1.048	0.312	0.324	0.344	0.314	0.717	0.264		2340	0.5095	0.467	0.4635	0.435	0.255
2400	1.381	1.095	1.121	1.041	0.318	0.324	0.345	0.313	0.725	0.264		2400	0.5095	0.465	0.4735	0.431	0.259
2460	1.376	1.092	1.14	1.035	0.308	0.325	0.346	0.313	0.733	0.263		2460	0.502	0.464	0.4835	0.428	0.2625
2520	1.371	1.088	1.157	1.029	0.314	0.326	0.347	0.313	0.742	0.263		2520	0.5025	0.4625	0.4925	0.425	0.267
2580	1.367	1.085	1.174	1.021	0.317	0.326	0.348	0.314	0.75	0.262		2580	0.502	0.461	0.5015	0.4215	0.2705
2640	1.362	1.081	1.19	1.015	0.314	0.326	0.348	0.313	0.757	0.261		2640	0.498	0.459	0.5095	0.418	0.2735
2700	1.356	1.077	1.206	1.008	0.311	0.328	0.349	0.314	0.765	0.261		2700	0.4935	0.458	0.518	0.415	0.2775

## Sheet: V79I
Time (s)	Gly	Ser	Ala	Aba	Gly	Ser	Ala	Aba							Time (s)	Gly	Ser	Ala	Aba
0	0.582	0.54	0.532	0.462	0.463	0.528	0.387	0.482		0.5225	0.534	0.4595	0.472		0	0	0	0	0
60	0.624	0.541	0.552	0.471	0.48	0.549	0.406	0.509		0.552	0.545	0.479	0.49		60	0.0505	0.01	0.011	-0.0105
120	0.687	0.559	0.572	0.487	0.495	0.567	0.422	0.525		0.591	0.563	0.497	0.506		120	0.101	0.018	0.0235	-0.005
180	0.766	0.572	0.592	0.498	0.507	0.582	0.428	0.551		0.6365	0.577	0.51	0.5245		180	0.159	0.024	0.0335	-0.0005
240	0.869	0.585	0.614	0.511	0.515	0.594	0.436	0.589		0.692	0.5895	0.525	0.55		240	0.2125	0.0285	0.045	0.0015		Gly	Ser	Ala	Aba
300	0.988	0.598	0.636	0.524	0.521	0.606	0.442	0.581		0.7545	0.602	0.539	0.5525		300	0.2625	0.0345	0.0555	0.0055		0.829	0.829	0.829	0.829
360	1.103	0.609	0.655	0.531	0.526	0.614	0.447	0.572		0.8145	0.6115	0.551	0.5515		360	0.3035	0.038	0.067	0.0085		161.644	243.311	234.391	252.385
420	1.2	0.619	0.674	0.506	0.53	0.624	0.45	0.576		0.865	0.6215	0.562	0.541		420	0.338	0.0425	0.0765	0.0145
480	1.299	0.628	0.694	0.509	0.532	0.631	0.455	0.584		0.9155	0.6295	0.5745	0.5465		480	0.366	0.044	0.086	0.0145
540	1.413	0.636	0.713	0.513	0.534	0.635	0.456	0.589		0.9735	0.6355	0.5845	0.551		540	0.399	0.0475	0.0955	0.016
600	1.52	0.641	0.732	0.515	0.534	0.639	0.46	0.591		1.027	0.64	0.596	0.553		600	0.4135	0.0495	0.1085	0.0155
660	1.619	0.649	0.752	0.52	0.535	0.643	0.461	0.594		1.077	0.646	0.6065	0.557		660	0.4225	0.053	0.1185	0.015
720	1.701	0.653	0.772	0.522	0.535	0.646	0.464	0.598		1.118	0.6495	0.618	0.56		720	0.431	0.0555	0.1285	0.015
780	1.77	0.659	0.792	0.525	0.535	0.649	0.463	0.607		1.1525	0.654	0.6275	0.566		780	0.434	0.057	0.135	0.0145
840	1.824	0.664	0.811	0.526	0.537	0.647	0.463	0.606		1.1805	0.6555	0.637	0.566		840	0.436	0.059	0.0805	0.0145
900	1.869	0.669	0.829	0.527	0.558	0.649	0.464	0.608		1.2135	0.659	0.6465	0.5675		900	0.438	0.061	0.0855	0.0125
960	1.9	0.673	0.846	0.528	0.556	0.649	0.473	0.606		1.228	0.661	0.6595	0.567		960	0.438	0.0625	0.0935	0.014
1020	1.919	0.677	0.863	0.528	0.555	0.652	0.476	0.605		1.237	0.6645	0.6695	0.5665		1020	0.436	0.064	0.099	0.014
1080	1.938	0.681	0.88	0.529	0.553	0.653	0.479	0.604		1.2455	0.667	0.6795	0.5665		1080	0.44	0.065	0.103	0.014
1140	1.947	0.684	0.893	0.528	0.55	0.653	0.479	0.604		1.2485	0.6685	0.686	0.566		1140	0.4375	0.066	0.1105	0.0155
1200	1.953	0.688	0.783	0.529	0.548	0.653	0.48	0.603		1.2505	0.6705	0.6315	0.566		1200	0.434	0.067	0.1135	0.0315
1260	1.957	0.691	0.791	0.528	0.548	0.654	0.482	0.6		1.2525	0.6725	0.6365	0.564		1260	0.429	0.069	0.1165	0.03
1320	1.958	0.695	0.802	0.53	0.547	0.653	0.487	0.601		1.2525	0.674	0.6445	0.5655		1320	0.4295	0.0705	0.1215	0.029
1380	1.956	0.697	0.813	0.529	0.545	0.654	0.487	0.602		1.2505	0.6755	0.65	0.5655		1380	0.4275	0.072	0.127	0.028
1440	1.952	0.701	0.823	0.529	0.557	0.652	0.485	0.602		1.2545	0.6765	0.654	0.5655		1440	0.4245	0.0735	0.13	0.027
1500	1.949	0.703	0.834	0.528	0.555	0.652	0.489	0.606		1.252	0.6775	0.6615	0.567		1500	0.4215	0.0745	0.1335	0.0285
1560	1.945	0.706	0.842	0.528	0.552	0.651	0.487	0.638		1.2485	0.6785	0.6645	0.583		1560	0.4175	0.074	0.136	0.029
1620	1.937	0.708	0.849	0.527	0.55	0.653	0.486	0.636		1.2435	0.6805	0.6675	0.5815		1620	0.416	0.075	0.1395	0.0305
1680	1.935	0.711	0.857	0.527	0.553	0.653	0.488	0.634		1.244	0.682	0.6725	0.5805		1680	0.411	0.0755	0.145	0.032
1740	1.929	0.714	0.865	0.526	0.555	0.653	0.491	0.633		1.242	0.6835	0.678	0.5795		1740	0.4065	0.0755	0.1485	0.027
1800	1.923	0.717	0.87	0.527	0.555	0.653	0.492	0.63		1.239	0.685	0.681	0.5785		1800	0.402	0.077	0.151	0.0275
1860	1.918	0.718	0.878	0.526	0.554	0.654	0.491	0.634		1.236	0.686	0.6845	0.58		1860	0.4	0.0775	0.1535	0.027
1920	1.911	0.721	0.883	0.524	0.553	0.65	0.491	0.637		1.232	0.6855	0.687	0.5805		1920	0.406	0.0785	0.155	0.0255
1980	1.905	0.722	0.888	0.523	0.556	0.651	0.493	0.641		1.2305	0.6865	0.6905	0.582		1980	0.401	0.077	0.1545	0.0235
2040	1.897	0.723	0.893	0.522	0.554	0.651	0.499	0.645		1.2255	0.687	0.696	0.5835		2040	0.3975	0.0795	0.159	0.024
2100	1.89	0.725	0.898	0.52	0.552	0.649	0.501	0.637		1.221	0.687	0.6995	0.5785		2100	0.393	0.08	0.158	0.025
2160	1.882	0.728	0.902	0.52	0.551	0.649	0.502	0.638		1.2165	0.6885	0.702	0.579		2160	0.387	0.079	0.159	0.029
2220	1.876	0.729	0.906	0.519	0.553	0.649	0.503	0.638		1.2145	0.689	0.7045	0.5785		2220	0.3865	0.0795	0.1605	0.0305
2280	1.867	0.731	0.909	0.517	0.574	0.649	0.503	0.637		1.2205	0.69	0.706	0.577		2280	0.3815	0.0805	0.16	0.03
2340	1.861	0.731	0.91	0.515	0.57	0.646	0.501	0.635		1.2155	0.6885	0.7055	0.575		2340	0.379	0.081	0.16	0.029
2400	1.853	0.734	0.915	0.516	0.571	0.648	0.505	0.635		1.212	0.691	0.71	0.5755		2400	-0.8145	-0.6115	-0.551	-0.5515
2460	1.846	0.735	0.917	0.514	0.569	0.648	0.501	0.639		1.2075	0.6915	0.709	0.5765		2460	-0.8145	-0.6115	-0.551	-0.5515
2520	1.837	0.736	0.919	0.512	0.566	0.645	0.501	0.649		1.2015	0.6905	0.71	0.5805		2520	-0.8145	-0.6115	-0.551	-0.5515
2580	1.83	0.737	0.92	0.51	0.572	0.645	0.503	0.654		1.201	0.691	0.7115	0.582		2580	-0.8145	-0.6115	-0.551	-0.5515
2640	1.823	0.738	0.922	0.509	0.569	0.646	0.5	0.654		1.196	0.692	0.711	0.5815		2640	-0.8145	-0.6115	-0.551	-0.5515
2700	1.817	0.739	0.923	0.508	0.57	0.646	0.499	0.653		1.1935	0.6925	0.711	0.5805		2700	-0.8145	-0.6115	-0.551	-0.5515

## Sheet: V79R
Gly	Ser	Met	Ala	Aba	Gly	Ser	Met	Ala	Aba								Time (s)	Gly	Ser	Met	Ala	Aba		AVG		Time (s)	Ser
0.514	0.597	0.629	0.585	0.566	0.463	0.528	0.497	0.387	0.482		0.4885	0.5625	0.563	0.486	0.524		0	0	0	0	0	0		0		0	0
0.531	0.633	0.638	0.602	0.585	0.48	0.549	0.512	0.406	0.509		0.5055	0.591	0.575	0.504	0.547		60	0.017	0.0285	0.012	0.018	0.023		0.0175		60	0.011
0.543	0.653	0.647	0.616	0.602	0.495	0.567	0.555	0.422	0.525		0.519	0.61	0.601	0.519	0.5635		120	0.0305	0.0475	0.038	0.033	0.0395		0.03525		120	0.01225
0.555	0.669	0.654	0.631	0.614	0.507	0.582	0.541	0.428	0.551		0.531	0.6255	0.5975	0.5295	0.5825		180	0.0425	0.063	0.0345	0.0435	0.0585		0.04475		180	0.01825
0.563	0.685	0.662	0.644	0.624	0.515	0.594	0.562	0.436	0.589		0.539	0.6395	0.612	0.54	0.6065		240	0.0505	0.077	0.049	0.054	0.0825		0.059		240	0.018
0.572	0.699	0.671	0.655	0.635	0.521	0.606	0.561	0.442	0.581		0.5465	0.6525	0.616	0.5485	0.608		300	0.058	0.09	0.053	0.0625	0.084		0.064375		300	0.025625
0.578	0.712	0.676	0.666	0.643	0.526	0.614	0.57	0.447	0.572		0.552	0.663	0.623	0.5565	0.6075		360	0.0635	0.1005	0.06	0.0705	0.0835		0.069375		360	0.031125		245.426
0.588	0.724	0.683	0.673	0.65	0.53	0.624	0.574	0.45	0.576		0.559	0.674	0.6285	0.5615	0.613		420	0.0705	0.1115	0.0655	0.0755	0.089		0.075125		420	0.036375
0.594	0.734	0.688	0.68	0.658	0.532	0.631	0.58	0.455	0.584		0.563	0.6825	0.634	0.5675	0.621		480	0.0745	0.12	0.071	0.0815	0.097		0.081		480	0.039
0.601	0.745	0.693	0.686	0.663	0.534	0.635	0.586	0.456	0.589		0.5675	0.69	0.6395	0.571	0.626		540	0.079	0.1275	0.0765	0.085	0.102		0.085625		540	0.041875
0.605	0.757	0.697	0.691	0.624	0.534	0.639	0.588	0.46	0.591		0.5695	0.698	0.6425	0.5755	0.6075		600	0.081	0.1355	0.0795	0.0895	0.0835		0.083375		600	0.052125
0.607	0.764	0.7	0.696	0.628	0.535	0.643	0.59	0.461	0.594		0.571	0.7035	0.645	0.5785	0.611		660	0.0825	0.141	0.082	0.0925	0.087		0.086		660	0.055
0.61	0.771	0.702	0.7	0.632	0.535	0.646	0.589	0.464	0.598		0.5725	0.7085	0.6455	0.582	0.615		720	0.084	0.146	0.0825	0.096	0.091		0.088375		720	0.057625
0.612	0.78	0.704	0.703	0.635	0.535	0.649	0.59	0.463	0.607		0.5735	0.7145	0.647	0.583	0.621		780	0.085	0.152	0.084	0.097	0.097		0.09075		780	0.06125
0.614	0.787	0.706	0.707	0.637	0.537	0.647	0.589	0.463	0.606		0.5755	0.717	0.6475	0.585	0.6215		840	0.087	0.1545	0.0845	0.099	0.0975		0.092		840	0.0625
0.616	0.794	0.706	0.709	0.639	0.558	0.649	0.599	0.464	0.608		0.587	0.7215	0.6525	0.5865	0.6235		900	0.0985	0.159	0.0895	0.1005	0.0995		0.097		900	0.062
0.619	0.801	0.708	0.711	0.641	0.556	0.649	0.598	0.473	0.606		0.5875	0.725	0.653	0.592	0.6235		960	0.099	0.1625	0.09	0.106	0.0995		0.098625		960	0.063875
0.62	0.807	0.708	0.713	0.642	0.555	0.652	0.598	0.476	0.605		0.5875	0.7295	0.653	0.5945	0.6235		1020	0.099	0.167	0.09	0.1085	0.0995		0.09925		1020	0.06775
0.621	0.811	0.706	0.714	0.644	0.553	0.653	0.599	0.479	0.604		0.587	0.732	0.6525	0.5965	0.624		1080	0.0985	0.1695	0.0895	0.1105	0.1		0.099625		1080	0.069875
0.621	0.816	0.707	0.716	0.643	0.55	0.653	0.598	0.479	0.604		0.5855	0.7345	0.6525	0.5975	0.6235		1140	0.097	0.172	0.0895	0.1115	0.0995		0.099375		1140	0.072625
0.623	0.823	0.707	0.718	0.645	0.548	0.653	0.596	0.48	0.603		0.5855	0.738	0.6515	0.599	0.624		1200	0.097	0.1755	0.0885	0.113	0.1		0.099625		1200	0.075875
0.623	0.828	0.708	0.719	0.645	0.548	0.654	0.602	0.482	0.6		0.5855	0.741	0.655	0.6005	0.6225		1260	0.097	0.1785	0.092	0.1145	0.0985		0.1005		1260	0.078
0.625	0.834	0.708	0.72	0.646	0.547	0.653	0.601	0.487	0.601		0.586	0.7435	0.6545	0.6035	0.6235		1320	0.0975	0.181	0.0915	0.1175	0.0995		0.1015		1320	0.0795
0.624	0.835	0.704	0.719	0.645	0.545	0.654	0.6	0.487	0.602		0.5845	0.7445	0.652	0.603	0.6235		1380	0.096	0.182	0.089	0.117	0.0995		0.100375		1380	0.081625
0.626	0.841	0.705	0.721	0.644	0.557	0.652	0.598	0.485	0.602		0.5915	0.7465	0.6515	0.603	0.623		1440	0.103	0.184	0.0885	0.117	0.099		0.101875		1440	0.082125
0.626	0.844	0.704	0.722	0.643	0.555	0.652	0.599	0.489	0.606		0.5905	0.748	0.6515	0.6055	0.6245		1500	0.102	0.1855	0.0885	0.1195	0.1005		0.102625		1500	0.082875
0.626	0.848	0.703	0.721	0.643	0.552	0.651	0.603	0.487	0.638		0.589	0.7495	0.653	0.604	0.6405		1560	0.1005	0.187	0.09	0.118	0.1165		0.10625		1560	0.08075
0.626	0.851	0.702	0.721	0.642	0.55	0.653	0.601	0.486	0.636		0.588	0.752	0.6515	0.6035	0.639		1620	0.0995	0.1895	0.0885	0.1175	0.115		0.105125		1620	0.084375
0.448	0.856	0.702	0.722	0.643	0.553	0.653	0.6	0.488	0.634		0.5005	0.7545	0.651	0.605	0.6385		1680	0.012	0.192	0.088	0.119	0.1145		0.083375		1680	0.108625
0.453	0.858	0.699	0.723	0.643	0.555	0.653	0.598	0.491	0.633		0.504	0.7555	0.6485	0.607	0.638		1740	0.0155	0.193	0.0855	0.121	0.114		0.084		1740	0.109
0.453	0.863	0.698	0.724	0.642	0.555	0.653	0.596	0.492	0.63		0.504	0.758	0.647	0.608	0.636		1800	0.0155	0.1955	0.084	0.122	0.112		0.083375		1800	0.112125
0.452	0.866	0.697	0.724	0.642	0.554	0.654	0.594	0.491	0.634		0.503	0.76	0.6455	0.6075	0.638		1860	0.0145	0.1975	0.0825	0.1215	0.114		0.083125		1860	0.114375
0.452	0.868	0.696	0.722	0.641	0.553	0.65	0.593	0.491	0.637		0.5025	0.759	0.6445	0.6065	0.639		1920	0.014	0.1965	0.0815	0.1205	0.115		0.08275		1920	0.11375
0.451	0.873	0.696	0.723	0.641	0.556	0.651	0.592	0.493	0.641		0.5035	0.762	0.644	0.608	0.641		1980	0.015	0.1995	0.081	0.122	0.117		0.08375		1980	0.11575
0.45	0.876	0.692	0.723	0.642	0.554	0.651	0.591	0.499	0.645		0.502	0.7635	0.6415	0.611	0.6435		2040	0.0135	0.201	0.0785	0.125	0.1195		0.084125		2040	0.116875
0.45	0.879	0.691	0.722	0.639	0.552	0.649	0.588	0.501	0.637		0.501	0.764	0.6395	0.6115	0.638		2100	0.0125	0.2015	0.0765	0.1255	0.114		0.082125		2100	0.119375
0.449	0.881	0.689	0.723	0.639	0.551	0.649	0.588	0.502	0.638		0.5	0.765	0.6385	0.6125	0.6385		2160	0.0115	0.2025	0.0755	0.1265	0.1145		0.082		2160	0.1205
0.449	0.887	0.689	0.722	0.638	0.553	0.649	0.586	0.503	0.638		0.501	0.768	0.6375	0.6125	0.638		2220	0.0125	0.2055	0.0745	0.1265	0.114		0.081875		2220	0.123625
0.448	0.888	0.686	0.721	0.636	0.574	0.649	0.584	0.503	0.637		0.511	0.7685	0.635	0.612	0.6365		2280	0.0225	0.206	0.072	0.126	0.1125		0.08325		2280	0.12275
0.446	0.523	0.684	0.721	0.634	0.57	0.646	0.582	0.501	0.635		0.508	0.5845	0.633	0.611	0.6345		2340	0.0195	0.022	0.07	0.125	0.1105		0.08125		2340	-0.05925
0.448	0.525	0.684	0.721	0.633	0.571	0.648	0.582	0.505	0.635		0.5095	0.5865	0.633	0.613	0.634		2400	0.021	0.024	0.07	0.127	0.11		0.082		2400	-0.058
0.446	0.527	0.682	0.721	0.633	0.569	0.648	0.581	0.501	0.639		0.5075	0.5875	0.6315	0.611	0.636		2460	0.019	0.025	0.0685	0.125	0.112		0.081125		2460	-0.056125
0.444	0.528	0.68	0.719	0.63	0.566	0.645	0.581	0.501	0.649		0.505	0.5865	0.6305	0.61	0.6395		2520	0.0165	0.024	0.0675	0.124	0.1155		0.080875		2520	-0.056875
0.444	0.528	0.678	0.719	0.63	0.572	0.645	0.581	0.503	0.654		0.508	0.5865	0.6295	0.611	0.642		2580	0.0195	0.024	0.0665	0.125	0.118		0.08225		2580	-0.05825
0.443	0.528	0.677	0.718	0.629	0.569	0.646	0.585	0.5	0.654		0.506	0.587	0.631	0.609	0.6415		2640	0.0175	0.0245	0.068	0.123	0.1175		0.0815		2640	-0.057
0.444	0.529	0.676	0.718	0.627	0.57	0.646	0.586	0.499	0.653		0.507	0.5875	0.631	0.6085	0.64		2700	0.0185	0.025	0.068	0.1225	0.116		0.08125		2700	-0.05625

## Sheet: I82A
Time	T?412	Ile	Val	Met	Pro	Gln	Cys	Ser	Leu	Ala	Arg	Lys	Thr	His	Asp	Phe	Asn	Glu	Trp	Aba	Cpg	Cpa	Dbu	Pra	Gly	Tyr	Fpg	Control	Ile	Val	Met	Pro	Gln	Cys	Ser	Leu	Ala	Arg	Lys	Thr	His	Asp	Phe	Asn	Glu	Trp	Aba	Cpg	Cpa
00:00:05	49.5	0.357	0.434	0.478	0.51	0.397	OVRFLW	0.616	0.441	0.419	0.477	0.415	0.434	0.418	0.652	0.405	0.404	0.614	0.402	0.415	0.436	0.42	0.734	0.433	0.434	1.21	0.635		0.431	0.363	0.418	0.409	0.412	OVRFLW	0.374	0.622	0.411	0.531	0.419	0.41	0.439	0.33	0.392	0.36	0.397	0.353	0.36	0.408	0.429
00:01:05	49.6	0.363	0.445	0.498	0.537	0.403	OVRFLW	0.663	0.45	0.429	0.488	0.422	0.446	0.431	0.637	0.42	0.415	0.688	0.411	0.426	0.458	0.438	0.637	0.437	0.455	1.179	0.641		0.448	0.369	0.421	0.425	0.423	OVRFLW	0.386	0.631	0.423	0.552	0.434	0.428	0.452	0.342	0.402	0.363	0.411	0.356	0.367	0.415	0.435
00:02:05	49.7	0.371	0.453	0.42	0.552	0.411	OVRFLW	0.681	0.459	0.444	0.498	0.431	0.457	0.44	0.679	0.427	0.421	0.736	0.418	0.431	0.462	0.443	0.672	0.445	0.48	1.173	0.643		0.458	0.375	0.428	0.427	0.43	OVRFLW	0.396	0.641	0.432	0.572	0.441	0.435	0.461	0.359	0.416	0.367	0.425	0.377	0.371	0.426	0.444
00:03:05	49.8	0.376	0.462	0.4	0.57	0.418	OVRFLW	0.707	0.432	0.46	0.508	0.438	0.466	0.446	0.739	0.432	0.426	0.802	0.417	0.438	0.465	0.445	0.768	0.449	0.509	1.185	0.642		0.467	0.377	0.429	0.429	0.438	OVRFLW	0.408	0.648	0.445	0.592	0.442	0.443	0.467	0.368	0.421	0.371	0.429	0.383	0.378	0.431	0.449
00:04:05	49.9	0.377	0.492	0.405	0.58	0.423	OVRFLW	0.722	0.438	0.476	0.519	0.414	0.442	0.449	0.769	0.433	0.43	0.892	0.412	0.443	0.466	0.447	0.856	0.454	0.545	1.196	0.643		0.477	0.383	0.435	0.432	0.443	OVRFLW	0.408	0.656	0.451	0.609	0.452	0.446	0.471	0.373	0.421	0.379	0.431	0.386	0.381	0.434	0.454
00:05:05	49.9	0.381	0.501	0.409	0.592	0.427	OVRFLW	0.74	0.442	0.494	0.5	0.418	0.445	0.451	0.732	0.436	0.437	0.958	0.407	0.449	0.468	0.448	0.788	0.456	0.552	1.199	0.638		0.474	0.387	0.443	0.434	0.447	OVRFLW	0.408	0.658	0.45	0.611	0.454	0.452	0.473	0.376	0.423	0.382	0.435	0.39	0.386	0.438	0.457
00:06:05	49.9	0.384	0.396	0.412	0.602	0.43	OVRFLW	0.757	0.446	0.517	0.51	0.393	0.45	0.452	0.684	0.435	0.44	0.931	0.403	0.451	0.464	0.446	0.738	0.454	0.571	1.198	0.639		0.476	0.389	0.446	0.437	0.451	OVRFLW	0.411	0.653	0.452	0.619	0.456	0.456	0.476	0.378	0.424	0.383	0.438	0.394	0.389	0.442	0.461
00:07:05	50	0.387	0.399	0.414	0.61	0.432	OVRFLW	0.77	0.45	0.549	0.518	0.394	0.329	0.453	0.642	0.432	0.441	0.848	0.4	0.451	0.459	0.442	0.718	0.45	0.605	1.192	0.635		0.479	0.391	0.448	0.445	0.451	OVRFLW	0.413	0.655	0.454	0.63	0.46	0.461	0.48	0.381	0.426	0.387	0.44	0.395	0.39	0.443	0.465
00:08:05	49.9	0.389	0.4	0.416	0.617	0.434	OVRFLW	0.783	0.451	0.584	0.526	0.395	0.328	0.451	0.605	0.427	0.437	0.78	0.397	0.449	0.455	0.436	0.687	0.447	0.649	1.184	0.634		0.482	0.393	0.45	0.453	0.453	OVRFLW	0.418	0.656	0.458	0.643	0.462	0.465	0.483	0.382	0.428	0.39	0.442	0.399	0.393	0.45	0.47
00:09:05	49.9	0.391	0.402	0.417	0.621	0.435	OVRFLW	0.793	0.454	0.62	0.535	0.395	0.327	0.449	0.56	0.424	0.434	0.69	0.394	0.449	0.451	0.434	0.671	0.444	0.708	1.184	0.632		0.485	0.395	0.451	0.454	0.457	OVRFLW	0.418	0.66	0.46	0.656	0.466	0.462	0.486	0.383	0.427	0.39	0.445	0.402	0.396	0.45	0.47
00:10:05	49.9	0.393	0.403	0.418	0.627	0.436	OVRFLW	0.803	0.453	0.648	0.547	0.396	0.327	0.449	0.514	0.421	0.432	0.604	0.393	0.449	0.448	0.432	0.664	0.442	0.776	1.175	0.63		0.485	0.396	0.453	0.458	0.457	OVRFLW	0.422	0.662	0.462	0.668	0.466	0.468	0.487	0.383	0.427	0.392	0.443	0.403	0.395	0.455	0.472
00:11:05	49.9	0.394	0.405	0.421	0.631	0.436	OVRFLW	0.813	0.454	0.677	0.555	0.396	0.328	0.449	0.47	0.419	0.43	0.561	0.391	0.451	0.447	0.43	0.662	0.443	0.846	1.172	0.627		0.487	0.399	0.455	0.458	0.459	OVRFLW	0.423	0.661	0.465	0.681	0.468	0.467	0.489	0.385	0.427	0.392	0.445	0.405	0.398	0.456	0.472
00:12:05	49.9	0.395	0.405	0.419	0.633	0.437	OVRFLW	0.818	0.455	0.706	0.567	0.396	0.326	0.448	0.443	0.417	0.428	0.534	0.39	0.452	0.444	0.429	0.64	0.439	0.903	1.167	0.63		0.488	0.399	0.455	0.461	0.463	OVRFLW	0.424	0.665	0.467	0.693	0.47	0.472	0.492	0.388	0.428	0.394	0.447	0.405	0.4	0.456	0.475
00:13:05	49.9	0.33	0.364	0.391	0.633	0.438	OVRFLW	0.824	0.456	0.734	0.577	0.396	0.326	0.448	0.424	0.415	0.427	0.504	0.389	0.454	0.442	0.427	0.598	0.438	0.957	1.161	0.627		0.489	0.4	0.457	0.461	0.463	OVRFLW	0.426	0.665	0.469	0.704	0.47	0.471	0.495	0.388	0.428	0.399	0.448	0.407	0.401	0.46	0.477
00:14:05	49.9	0.331	0.365	0.39	0.635	0.439	OVRFLW	0.829	0.456	0.763	0.586	0.396	0.327	0.448	0.413	0.414	0.426	0.497	0.389	0.457	0.441	0.426	0.568	0.437	1.004	1.161	0.626		0.49	0.401	0.458	0.462	0.465	OVRFLW	0.427	0.664	0.47	0.718	0.471	0.473	0.497	0.389	0.429	0.397	0.447	0.407	0.4	0.464	0.479
00:15:05	49.9	0.329	0.364	0.389	0.634	0.439	OVRFLW	0.833	0.456	0.789	0.595	0.396	0.324	0.446	0.407	0.413	0.425	0.486	0.388	0.458	0.44	0.425	0.521	0.435	1.035	1.158	0.622		0.49	0.401	0.459	0.465	0.465	OVRFLW	0.429	0.668	0.471	0.728	0.473	0.471	0.5	0.388	0.429	0.4	0.45	0.41	0.403	0.463	0.479
00:16:05	49.9	0.328	0.363	0.389	0.636	0.439	OVRFLW	0.84	0.456	0.816	0.605	0.395	0.323	0.446	0.406	0.411	0.424	0.488	0.387	0.461	0.438	0.424	0.5	0.434	1.065	1.157	0.623		0.491	0.404	0.46	0.466	0.466	OVRFLW	0.432	0.669	0.472	0.738	0.472	0.471	0.5	0.387	0.428	0.398	0.449	0.413	0.403	0.463	0.479
00:17:05	50	0.328	0.363	0.388	0.635	0.4	OVRFLW	0.843	0.456	0.842	0.614	0.395	0.324	0.445	0.406	0.409	0.422	0.486	0.385	0.463	0.436	0.423	0.454	0.434	1.088	1.158	0.618		0.492	0.404	0.462	0.468	0.468	OVRFLW	0.433	0.668	0.477	0.751	0.474	0.472	0.505	0.387	0.427	0.402	0.45	0.415	0.404	0.466	0.483
00:18:05	49.9	0.326	0.362	0.387	0.634	0.399	OVRFLW	0.846	0.455	0.865	0.622	0.394	0.32	0.444	0.406	0.407	0.42	0.461	0.383	0.464	0.435	0.421	0.453	0.432	1.106	1.149	0.616		0.493	0.405	0.463	0.468	0.467	OVRFLW	0.434	0.671	0.476	0.76	0.474	0.47	0.504	0.387	0.426	0.402	0.451	0.416	0.404	0.465	0.481
00:19:05	49.9	0.325	0.361	0.386	0.634	0.398	OVRFLW	0.851	0.454	0.887	0.629	0.393	0.319	0.444	0.406	0.405	0.419	0.449	0.382	0.467	0.434	0.42	0.457	0.43	1.121	1.141	0.617		0.493	0.405	0.463	0.47	0.47	OVRFLW	0.435	0.671	0.478	0.77	0.474	0.472	0.509	0.385	0.426	0.402	0.449	0.419	0.406	0.467	0.484
00:20:05	49.9	0.324	0.353	0.385	0.633	0.397	OVRFLW	0.853	0.455	0.909	0.636	0.392	0.317	0.444	0.403	0.405	0.418	0.441	0.381	0.469	0.433	0.419	0.463	0.433	1.132	1.137	0.617		0.494	0.406	0.466	0.471	0.468	OVRFLW	0.436	0.67	0.478	0.779	0.474	0.471	0.511	0.387	0.425	0.404	0.451	0.42	0.407	0.471	0.483
00:21:05	49.9	0.323	0.353	0.386	0.629	0.396	OVRFLW	0.855	0.453	0.93	0.643	0.392	0.317	0.443	0.4	0.402	0.416	0.443	0.38	0.471	0.432	0.418	0.462	0.428	1.14	1.145	0.615		0.495	0.407	0.466	0.473	0.47	OVRFLW	0.438	0.671	0.479	0.787	0.475	0.47	0.514	0.386	0.425	0.404	0.45	0.423	0.407	0.472	0.482
00:22:05	49.9	0.323	0.351	0.383	0.631	0.395	OVRFLW	0.86	0.452	0.949	0.65	0.391	0.314	0.441	0.401	0.401	0.414	0.44	0.378	0.471	0.43	0.416	0.454	0.425	1.144	1.136	0.613		0.494	0.408	0.467	0.474	0.468	OVRFLW	0.44	0.67	0.48	0.796	0.476	0.468	0.515	0.385	0.425	0.407	0.45	0.425	0.409	0.473	0.484
00:23:05	49.9	0.322	0.351	0.382	0.626	0.395	OVRFLW	0.86	0.452	0.967	0.656	0.39	0.312	0.442	0.402	0.399	0.413	0.444	0.377	0.474	0.43	0.415	0.449	0.425	1.147	1.128	0.616		0.495	0.409	0.469	0.476	0.471	OVRFLW	0.44	0.67	0.482	0.806	0.477	0.471	0.519	0.384	0.425	0.409	0.452	0.425	0.41	0.473	0.485
00:24:05	49.9	0.32	0.349	0.38	0.626	0.393	OVRFLW	0.863	0.451	0.984	0.661	0.388	0.311	0.441	0.406	0.398	0.411	0.435	0.375	0.474	0.428	0.413	0.464	0.422	1.147	1.128	0.62		0.495	0.41	0.469	0.477	0.471	OVRFLW	0.441	0.672	0.482	0.814	0.478	0.47	0.521	0.384	0.424	0.409	0.451	0.426	0.408	0.478	0.485
00:25:05	49.9	0.32	0.348	0.38	0.624	0.392	OVRFLW	0.865	0.45	1	0.666	0.387	0.307	0.44	0.413	0.396	0.41	0.432	0.373	0.476	0.426	0.412	0.499	0.42	1.148	1.126	0.616		0.497	0.412	0.469	0.477	0.472	OVRFLW	0.442	0.673	0.482	0.818	0.48	0.467	0.523	0.385	0.425	0.408	0.451	0.427	0.41	0.479	0.485
00:26:05	49.9	0.319	0.347	0.348	0.623	0.391	OVRFLW	0.869	0.449	1.015	0.671	0.386	0.307	0.439	0.414	0.395	0.409	0.437	0.373	0.477	0.425	0.41	0.563	0.419	1.146	1.133	0.616		0.497	0.411	0.472	0.479	0.472	OVRFLW	0.443	0.673	0.484	0.825	0.478	0.471	0.525	0.385	0.424	0.413	0.451	0.429	0.41	0.479	0.487
00:27:05	49.9	0.318	0.346	0.346	0.619	0.389	OVRFLW	0.868	0.447	1.028	0.675	0.384	0.302	0.438	0.415	0.393	0.407	0.43	0.37	0.478	0.424	0.409	0.496	0.417	1.143	1.131	0.614		0.498	0.412	0.474	0.481	0.474	OVRFLW	0.442	0.674	0.483	0.831	0.48	0.47	0.528	0.385	0.426	0.414	0.45	0.43	0.412	0.481	0.485
00:28:05	49.9	0.316	0.344	0.344	0.619	0.388	OVRFLW	0.871	0.446	1.042	0.679	0.383	0.3	0.437	0.415	0.39	0.405	0.434	0.368	0.478	0.423	0.407	0.509	0.414	1.14	1.123	0.614		0.498	0.411	0.473	0.48	0.474	OVRFLW	0.444	0.672	0.484	0.838	0.479	0.471	0.528	0.388	0.425	0.41	0.45	0.431	0.413	0.48	0.484
00:29:05	49.9	0.315	0.343	0.342	0.616	0.386	OVRFLW	0.873	0.445	1.054	0.683	0.381	0.302	0.436	0.415	0.389	0.404	0.441	0.367	0.48	0.421	0.405	0.531	0.413	1.139	1.122	0.613		0.5	0.414	0.475	0.482	0.477	OVRFLW	0.445	0.672	0.484	0.847	0.48	0.471	0.53	0.388	0.426	0.413	0.451	0.432	0.411	0.482	0.487
00:30:05	49.9	0.314	0.342	0.341	0.615	0.385	OVRFLW	0.874	0.444	1.065	0.687	0.38	0.297	0.435	0.413	0.387	0.402	0.441	0.364	0.479	0.418	0.403	0.499	0.41	1.139	1.129	0.61		0.5	0.413	0.474	0.483	0.478	OVRFLW	0.445	0.673	0.485	0.853	0.48	0.471	0.532	0.388	0.427	0.416	0.452	0.433	0.412	0.482	0.486
00:31:05	49.9	0.312	0.34	0.34	0.612	0.383	OVRFLW	0.875	0.443	1.075	0.691	0.378	0.297	0.434	0.41	0.385	0.401	0.444	0.363	0.48	0.417	0.402	0.481	0.409	1.13	1.115	0.612		0.501	0.414	0.475	0.484	0.478	OVRFLW	0.446	0.672	0.487	0.859	0.482	0.473	0.534	0.388	0.426	0.417	0.453	0.434	0.413	0.486	0.485
00:32:05	49.9	0.311	0.339	0.339	0.61	0.382	3.771	0.876	0.441	1.084	0.693	0.375	0.292	0.431	0.406	0.383	0.398	0.435	0.359	0.479	0.414	0.399	0.433	0.406	1.122	1.117	0.611		0.501	0.414	0.477	0.485	0.48	OVRFLW	0.446	0.674	0.488	0.866	0.481	0.47	0.536	0.387	0.425	0.416	0.453	0.434	0.414	0.485	0.485
00:33:05	49.9	0.31	0.338	0.337	0.457	0.381	3.651	0.877	0.441	1.093	0.697	0.374	0.293	0.431	0.402	0.382	0.397	0.433	0.359	0.48	0.413	0.398	0.429	0.404	1.112	1.118	0.611		0.501	0.415	0.478	0.485	0.48	OVRFLW	0.447	0.674	0.488	0.875	0.483	0.472	0.539	0.388	0.427	0.417	0.454	0.435	0.416	0.486	0.486
00:34:05	49.9	0.309	0.337	0.336	0.456	0.38	3.546	0.879	0.439	1.102	0.699	0.372	0.291	0.431	0.399	0.381	0.396	0.439	0.357	0.481	0.412	0.397	0.461	0.403	1.106	1.109	0.607		0.5	0.416	0.478	0.485	0.48	OVRFLW	0.448	0.673	0.491	0.882	0.483	0.473	0.542	0.388	0.427	0.417	0.452	0.436	0.413	0.486	0.487
00:35:05	49.9	0.308	0.336	0.335	0.455	0.378	3.52	0.876	0.438	1.108	0.702	0.371	0.287	0.429	0.394	0.379	0.394	0.438	0.355	0.481	0.41	0.395	0.551	0.401	1.099	1.108	0.607		0.501	0.416	0.479	0.485	0.484	OVRFLW	0.448	0.674	0.491	0.889	0.484	0.471	0.543	0.388	0.427	0.419	0.452	0.437	0.416	0.489	0.487
00:36:05	49.9	0.306	0.334	0.333	0.454	0.377	3.461	0.879	0.437	1.115	0.705	0.368	0.287	0.428	0.394	0.378	0.393	0.445	0.354	0.482	0.41	0.394	0.601	0.4	1.092	1.115	0.607		0.502	0.416	0.48	0.485	0.483	OVRFLW	0.449	0.673	0.492	0.893	0.486	0.473	0.544	0.388	0.427	0.422	0.453	0.437	0.415	0.49	0.487
00:37:05	49.9	0.305	0.332	0.332	0.453	0.375	3.352	0.879	0.436	0.941	0.707	0.367	0.282	0.426	0.388	0.375	0.389	0.443	0.349	0.48	0.407	0.39	0.567	0.397	1.083	1.102	0.607		0.501	0.416	0.482	0.486	0.484	OVRFLW	0.45	0.673	0.492	0.897	0.486	0.473	0.546	0.388	0.428	0.424	0.452	0.438	0.414	0.488	0.487
00:38:05	49.9	0.303	0.331	0.33	0.452	0.373	3.287	0.881	0.434	0.943	0.709	0.302	0.281	0.425	0.386	0.374	0.389	0.447	0.348	0.482	0.406	0.389	0.512	0.396	1.077	1.097	0.608		0.502	0.418	0.485	0.488	0.486	OVRFLW	0.452	0.674	0.494	0.903	0.487	0.473	0.548	0.388	0.427	0.422	0.456	0.438	0.415	0.493	0.488
00:39:05	49.9	0.301	0.33	0.328	0.45	0.372	OVRFLW	0.881	0.433	0.945	0.711	0.3	0.277	0.424	0.379	0.372	0.387	0.435	0.346	0.482	0.404	0.388	0.497	0.394	1.073	1.102	0.606		0.502	0.419	0.486	0.487	0.486	OVRFLW	0.452	0.673	0.495	0.907	0.488	0.473	0.549	0.387	0.426	0.424	0.452	0.438	0.414	0.492	0.489
00:40:05	49.9	0.3	0.328	0.328	0.448	0.371	OVRFLW	0.882	0.432	0.95	0.713	0.299	0.278	0.422	0.376	0.37	0.384	0.455	0.343	0.481	0.402	0.385	0.421	0.39	1.061	1.089	0.612		0.502	0.419	0.489	0.489	0.487	OVRFLW	0.452	0.674	0.495	0.91	0.488	0.476	0.552	0.388	0.428	0.425	0.454	0.439	0.416	0.492	0.49
00:41:05	49.9	0.298	0.326	0.326	0.447	0.369	OVRFLW	0.883	0.43	0.952	0.714	0.297	0.273	0.421	0.375	0.369	0.383	0.44	0.342	0.481	0.401	0.384	0.435	0.39	1.055	1.098	0.608		0.502	0.419	0.49	0.489	0.487	OVRFLW	0.453	0.673	0.496	0.914	0.489	0.475	0.553	0.388	0.428	0.426	0.451	0.439	0.416	0.494	0.492
00:42:05	49.9	0.297	0.325	0.324	0.446	0.368	OVRFLW	0.612	0.43	0.953	0.715	0.295	0.273	0.418	0.368	0.367	0.38	0.426	0.339	0.48	0.397	0.381	0.407	0.39	1.046	1.092	0.608		0.501	0.42	0.488	0.488	0.487	OVRFLW	0.453	0.672	0.498	0.92	0.488	0.476	0.554	0.388	0.428	0.427	0.451	0.439	0.418	0.493	0.492
00:43:05	49.9	0.295	0.324	0.323	0.408	0.367	OVRFLW	0.615	0.428	0.955	0.717	0.294	0.268	0.416	0.363	0.365	0.379	0.443	0.337	0.48	0.396	0.379	0.429	0.389	1.036	1.094	0.61		0.503	0.421	0.491	0.49	0.487	OVRFLW	0.454	0.672	0.497	0.924	0.489	0.476	0.557	0.387	0.428	0.427	0.453	0.439	0.416	0.495	0.493
00:44:05	49.9	0.294	0.322	0.321	0.406	0.365	OVRFLW	0.616	0.426	0.956	0.717	0.293	0.268	0.416	0.36	0.364	0.377	0.438	0.336	0.48	0.396	0.378	0.487	0.386	1.027	1.095	0.608		0.502	0.42	0.491	0.49	0.488	OVRFLW	0.453	0.672	0.499	0.929	0.491	0.476	0.559	0.387	0.427	0.428	0.449	0.439	0.417	0.499	0.493
00:45:05	49.9	0.292	0.321	0.319	0.405	0.363	OVRFLW	0.618	0.425	0.956	0.718	0.297	0.265	0.413	0.355	0.362	0.375	0.478	0.333	0.479	0.393	0.375	0.59	0.383	1.018	1.108	0.608		0.502	0.421	0.492	0.491	0.49	OVRFLW	0.455	0.672	0.5	0.934	0.49	0.478	0.56	0.386	0.428	0.429	0.451	0.44	0.42	0.499	0.494
[truncated: 5 more columns]
