# Supplementary material for: Rational engineering of a thermostable α-oxoamine synthase biocatalyst expands the substrate scope and synthetic applicability
Source: Commun Chem. 2025 Mar 13;8:78. doi: 10.1038/s42004-025-01448-8 (PMC11906848; doi:10.1038/s42004-025-01448-8)
Supplement: Supplementary file 5 — Supplementary Data 2 [file 42004_2025_1448_MOESM5_ESM.xlsx]

## Sheet: Aba
Time (s)	C3	C4	C6	C8	C10	CPh	C3	C4	C6	C8	C10	CPh		Time (s)	C3	C4	C6	C8	C10	CPh	C3	C4	C6	C8	C10	CPh
0	0.148	0.153	0.163	0.167	0.096	0.063	0.152	0.158	0.165	0.187	0.108	0.058		0	0	0	0	0	0	0	0	0	0	0	0	0
60	0.163	0.171	0.188	0.185	0.105	0.068	0.167	0.174	0.187	0.203	0.117	0.06		60	0.037	0.038	0.039	0.026	0.007	0.002	0.038	0.042	0.046	0.022	0.007	0.001
120	0.18	0.192	0.218	0.203	0.114	0.073	0.184	0.192	0.213	0.219	0.127	0.063		120	0.074	0.074	0.076	0.05	0.013	0.004	0.075	0.083	0.102	0.044	0.013	0.001
180	0.2	0.216	0.246	0.222	0.124	0.078	0.203	0.214	0.239	0.234	0.136	0.066		180	0.111	0.111	0.113	0.075	0.017	0.007	0.112	0.122	0.145	0.068	0.018	0.003
240	0.226	0.243	0.275	0.238	0.133	0.082	0.223	0.238	0.264	0.25	0.145	0.068		240	0.147	0.147	0.149	0.098	0.019	0.008	0.147	0.159	0.18	0.09	0.022	0.003			0.282	0.286	0.2945	0.1805	0.027	0.009
300	0.257	0.272	0.307	0.253	0.141	0.087	0.245	0.263	0.289	0.267	0.153	0.071		300	0.182	0.182	0.183	0.121	0.021	0.01	0.181	0.195	0.211	0.111	0.024	0.004			0	0.00848528	0.0176777	0.0106066	0.00565685	0.00565685
360	0.287	0.308	0.348	0.273	0.15	0.09	0.266	0.288	0.312	0.282	0.162	0.072		360	0.216	0.216	0.218	0.143	0.022	0.011	0.215	0.228	0.241	0.132	0.027	0.004
420	0.309	0.347	0.395	0.298	0.158	0.094	0.285	0.32	0.334	0.295	0.17	0.074		420	0.249	0.249	0.25	0.165	0.023	0.012	0.248	0.26	0.274	0.153	0.029	0.005			AVG	STD
480	0.339	0.385	0.437	0.326	0.167	0.097	0.319	0.36	0.358	0.313	0.178	0.076		480	0.282	0.28	0.282	0.188	0.023	0.013	0.282	0.292	0.307	0.173	0.031	0.005		C3	0.282	0
540	0.376	0.423	0.476	0.352	0.174	0.099	0.357	0.402	0.404	0.335	0.185	0.077		540	0.314	0.31	0.313	0.21	0.023	0.014	0.314	0.321	0.339	0.193	0.031	0.005		C4	0.286	0.00848528
600	0.413	0.459	0.513	0.376	0.18	0.101	0.394	0.443	0.46	0.357	0.191	0.077		600	0.344	0.339	0.342	0.232	0.023	0.015	0.346	0.349	0.37	0.213	0.032	0.006		C6	0.2945	0.0176777
660	0.45	0.496	0.55	0.401	0.184	0.104	0.431	0.482	0.503	0.381	0.196	0.079		660	0.373	0.366	0.37	0.253	0.022	0.017	0.376	0.376	0.399	0.233	0.032	0.006		C8	0.1805	0.0106066
720	0.486	0.532	0.586	0.424	0.186	0.105	0.466	0.519	0.538	0.403	0.2	0.079		720	0.402	0.391	0.397	0.275	0.021	0.017	0.405	0.403	0.429	0.253	0.032	0.006		C10	0	0
780	0.521	0.567	0.62	0.447	0.188	0.107	0.5	0.555	0.569	0.424	0.202	0.08		780	0.429	0.416	0.423	0.296	0.021	0.018	0.433	0.427	0.458	0.273	0.031	0.007		CPh	0.009	0.00565685
840	0.555	0.601	0.655	0.469	0.189	0.108	0.534	0.588	0.599	0.445	0.205	0.08		840	0.455	0.438	0.448	0.317	0.021	0.019	0.46	0.45	0.486	0.292	0.031	0.007
900	0.588	0.634	0.687	0.491	0.19	0.109	0.567	0.62	0.632	0.466	0.207	0.081		900	0.479	0.459	0.47	0.337	0.019	0.02	0.485	0.471	0.512	0.312	0.03	0.007
960	0.621	0.665	0.719	0.514	0.19	0.11	0.601	0.652	0.665	0.486	0.209	0.081		960	0.503	0.478	0.492	0.357	0.019	0.021	0.51	0.492	0.539	0.332	0.029	0.008
1020	0.653	0.695	0.75	0.536	0.19	0.111	0.633	0.681	0.697	0.506	0.209	0.081		1020	0.525	0.495	0.511	0.377	0.018	0.022	0.534	0.51	0.565	0.352	0.029	0.008
1080	0.683	0.724	0.779	0.558	0.19	0.112	0.665	0.709	0.728	0.526	0.21	0.082		1080	0.545	0.512	0.53	0.396	0.018	0.023	0.556	0.528	0.589	0.369	0.028	0.008
1140	0.712	0.751	0.807	0.579	0.189	0.114	0.695	0.736	0.757	0.546	0.21	0.082		1140	0.565	0.527	0.548	0.414	0.018	0.024	0.576	0.543	0.612	0.389	0.028	0.008
1200	0.741	0.776	0.834	0.601	0.188	0.114	0.724	0.763	0.787	0.566	0.21	0.082		1200	0.584	0.541	0.564	0.433	0.017	0.025	0.595	0.558	0.635	0.407	0.026	0.008
1260	0.768	0.801	0.86	0.622	0.188	0.115	0.752	0.787	0.816	0.586	0.209	0.083		1260	0.601	0.553	0.577	0.45	0.016	0.025	0.613	0.57	0.655	0.424	0.025	0.008
1320	0.794	0.823	0.885	0.643	0.188	0.116	0.779	0.81	0.844	0.605	0.209	0.083		1320	0.617	0.564	0.591	0.468	0.017	0.026	0.63	0.582	0.675	0.442	0.025	0.008
1380	0.818	0.844	0.907	0.663	0.186	0.117	0.804	0.831	0.87	0.625	0.208	0.083		1380	0.632	0.574	0.603	0.484	0.016	0.027	0.645	0.593	0.694	0.459	0.024	0.008
1440	0.842	0.863	0.929	0.683	0.186	0.118	0.829	0.852	0.897	0.645	0.207	0.084		1440	0.645	0.584	0.613	0.501	0.015	0.028	0.66	0.603	0.712	0.476	0.023	0.008
1500	0.864	0.88	0.948	0.703	0.185	0.119	0.853	0.87	0.923	0.665	0.207	0.084		1500	0.657	0.592	0.621	0.517	0.014	0.029	0.673	0.611	0.729	0.492	0.022	0.008
1560	0.884	0.897	0.967	0.722	0.185	0.12	0.875	0.888	0.947	0.682	0.206	0.084		1560	0.669	0.599	0.63	0.533	0.015	0.03	0.686	0.619	0.746	0.509	0.022	0.008
1620	0.904	0.912	0.985	0.74	0.185	0.121	0.895	0.903	0.97	0.702	0.206	0.084		1620	0.678	0.606	0.636	0.548	0.013	0.031	0.696	0.625	0.762	0.524	0.02	0.008
1680	0.923	0.926	1.001	0.759	0.184	0.122	0.914	0.918	0.993	0.72	0.204	0.084		1680	0.688	0.611	0.642	0.562	0.014	0.031	0.707	0.631	0.777	0.54	0.02	0.008
1740	0.94	0.938	1.014	0.776	0.183	0.122	0.932	0.93	1.013	0.737	0.203	0.084		1740	0.696	0.616	0.647	0.576	0.013	0.032	0.715	0.636	0.788	0.555	0.019	0.008
1800	0.956	0.949	1.028	0.794	0.184	0.123	0.949	0.942	1.033	0.755	0.203	0.084		1800	0.702	0.62	0.651	0.59	0.012	0.032	0.723	0.64	0.801	0.569	0.018	0.007
1860	0.971	0.959	1.04	0.81	0.183	0.124	0.964	0.953	1.052	0.772	0.202	0.084		1860	0.708	0.623	0.653	0.603	0.011	0.032	0.73	0.643	0.811	0.582	0.018	0.008
1920	0.984	0.969	1.05	0.827	0.182	0.125	0.979	0.963	1.07	0.789	0.201	0.084		1920	0.713	0.626	0.656	0.614	0.01	0.033	0.736	0.646	0.823	0.596	0.016	0.007
1980	0.996	0.977	1.058	0.843	0.181	0.126	0.992	0.971	1.087	0.805	0.2	0.084		1980	0.718	0.628	0.656	0.626	0.009	0.033	0.741	0.648	0.832	0.609	0.016	0.007
2040	1.008	0.984	1.067	0.859	0.182	0.127	1.005	0.979	1.104	0.822	0.2	0.084		2040	0.721	0.63	0.656	0.637	0.008	0.033	0.745	0.65	0.84	0.622	0.015	0.007
2100	1.017	0.991	1.073	0.874	0.18	0.128	1.015	0.985	1.12	0.837	0.198	0.084		2100	0.724	0.63	0.656	0.647	0.008	0.034	0.749	0.652	0.848	0.634	0.015	0.007
2160	1.027	0.996	1.079	0.888	0.181	0.128	1.026	0.991	1.135	0.853	0.198	0.084		2160	0.726	0.631	0.655	0.657	0.006	0.034	0.752	0.651	0.855	0.646	0.014	0.007
2220	1.035	1.001	1.084	0.902	0.18	0.129	1.034	0.996	1.146	0.868	0.197	0.084		2220	0.728	0.631	0.654	0.666	0.006	0.034	0.754	0.652	0.862	0.657	0.013	0.007
2280	1.041	1.005	1.088	0.916	0.179	0.129	1.042	1	1.159	0.882	0.196	0.083
2340	1.047	1.008	1.09	0.929	0.178	0.129	1.049	1.003	1.169	0.895	0.196	0.084
2400	1.052	1.011	1.093	0.94	0.177	0.13	1.055	1.006	1.181	0.909	0.194	0.083
2460	1.057	1.013	1.093	0.952	0.176	0.13	1.06	1.008	1.19	0.922	0.194	0.083
2520	1.06	1.015	1.093	0.963	0.175	0.13	1.064	1.01	1.198	0.935	0.193	0.083
2580	1.063	1.015	1.093	0.973	0.175	0.131	1.068	1.012	1.206	0.947	0.193	0.083
2640	1.065	1.016	1.092	0.983	0.173	0.131	1.071	1.011	1.213	0.959	0.192	0.083
2700	1.067	1.016	1.091	0.992	0.173	0.131	1.073	1.012	1.22	0.97	0.191	0.083

## Sheet: Ala
Time (s)	C3	C4	C6	C8	C10	CPh	C3	C4	C6	C8	C10	CPh		Time (s)	C3	C4	C6	C8	C10	CPh	C3	C4	C6	C8	C10	CPh
0	0.158	0.168	0.214	0.199	0.121	0.071	0.147	0.169	0.187	0.218	0.145	0.07		0	0	0	0	0	0	0	0	0	0	0	0	0
60	0.18	0.197	0.262	0.227	0.134	0.08	0.168	0.202	0.224	0.249	0.159	0.072		60	0.055	0.061	0.065	0.028	0.005	0.003	0.045	0.066	0.038	0.03	0.008	0.001
120	0.201	0.233	0.312	0.255	0.145	0.08	0.188	0.235	0.264	0.28	0.172	0.075		120	0.112	0.122	0.134	0.057	0.01	0.006	0.091	0.132	0.075	0.062	0.015	0.002
180	0.226	0.273	0.364	0.284	0.156	0.088	0.211	0.281	0.306	0.31	0.185	0.078		180	0.172	0.184	0.203	0.086	0.015	0.01	0.142	0.202	0.112	0.095	0.021	0.003
240	0.256	0.316	0.418	0.313	0.165	0.09	0.236	0.326	0.343	0.337	0.196	0.08		240	0.234	0.244	0.271	0.115	0.018	0.012	0.193	0.272	0.146	0.129	0.027	0.003			0.4425	0.51	0.404	0.2475	0.036	0.013
300	0.29	0.366	0.481	0.343	0.174	0.094	0.265	0.384	0.387	0.368	0.207	0.082		300	0.296	0.304	0.338	0.144	0.021	0.014	0.243	0.342	0.178	0.162	0.032	0.004			0.0615183	0.0523259	0.193747	0.0233345	0.0113137	0.0113137
360	0.332	0.421	0.549	0.373	0.182	0.097	0.299	0.444	0.43	0.399	0.217	0.083		360	0.359	0.363	0.406	0.173	0.024	0.016	0.297	0.411	0.209	0.192	0.037	0.005
420	0.381	0.48	0.617	0.402	0.19	0.103	0.337	0.506	0.472	0.431	0.226	0.084		420	0.423	0.419	0.474	0.202	0.026	0.019	0.346	0.479	0.239	0.228	0.041	0.005			AVG	STD
480	0.434	0.542	0.682	0.432	0.195	0.103	0.379	0.57	0.512	0.466	0.234	0.086		480	0.486	0.473	0.541	0.231	0.028	0.021	0.399	0.547	0.267	0.264	0.044	0.005		C3	0.4425	0.0615183
540	0.489	0.603	0.747	0.46	0.2	0.106	0.424	0.636	0.55	0.496	0.242	0.087		540	0.549	0.526	0.607	0.261	0.029	0.023	0.449	0.612	0.294	0.295	0.046	0.005		C4	0.51	0.0523259
600	0.546	0.664	0.816	0.489	0.205	0.109	0.47	0.702	0.587	0.528	0.249	0.088		600	0.611	0.575	0.672	0.289	0.031	0.024	0.5	0.674	0.318	0.327	0.048	0.006		C6	0.404	0.193747
660	0.606	0.726	0.885	0.518	0.21	0.113	0.521	0.772	0.624	0.561	0.255	0.089		660	0.672	0.622	0.737	0.318	0.031	0.026	0.547	0.735	0.34	0.357	0.05	0.007		C8	0.2475	0.0233345
720	0.668	0.786	0.953	0.547	0.213	0.115	0.572	0.842	0.658	0.595	0.261	0.089		720	0.731	0.667	0.8	0.347	0.031	0.028	0.596	0.794	0.359	0.387	0.051	0.007		C10	0	0
780	0.73	0.846	1.02	0.576	0.216	0.117	0.622	0.912	0.69	0.628	0.266	0.09		780	0.79	0.708	0.863	0.374	0.032	0.03	0.644	0.851	0.377	0.417	0.052	0.007		CPh	0.013	0.0113137
840	0.793	0.905	1.088	0.605	0.219	0.119	0.676	0.981	0.721	0.658	0.271	0.091		840	0.847	0.747	0.924	0.401	0.033	0.031	0.694	0.906	0.392	0.448	0.053	0.007
900	0.857	0.961	1.156	0.634	0.221	0.122	0.725	1.049	0.751	0.694	0.275	0.091		900	0.901	0.783	0.983	0.427	0.033	0.032	0.739	0.957	0.405	0.483	0.053	0.007
960	0.92	1.015	1.223	0.663	0.223	0.124	0.778	1.117	0.779	0.73	0.278	0.091		960	0.955	0.815	1.043	0.453	0.033	0.034	0.787	1.007	0.417	0.514	0.055	0.007
1020	0.983	1.068	1.289	0.693	0.224	0.126	0.828	1.182	0.806	0.761	0.28	0.091		1020	1.006	0.843	1.098	0.478	0.034	0.035	0.826	1.053	0.425	0.54	0.055	0.007
1080	1.045	1.117	1.354	0.721	0.226	0.127	0.879	1.244	0.83	0.793	0.282	0.092		1080	1.055	0.868	1.151	0.502	0.033	0.037	0.871	1.097	0.432	0.567	0.055	0.008
1140	1.106	1.164	1.419	0.75	0.226	0.129	0.926	1.305	0.852	0.823	0.284	0.093		1140	1.101	0.889	1.204	0.524	0.034	0.038	0.912	1.138	0.437	0.595	0.056	0.008
1200	1.165	1.209	1.482	0.779	0.226	0.131	0.975	1.364	0.871	0.853	0.285	0.093		1200	1.147	0.907	1.255	0.548	0.033	0.043	0.948	1.176	0.439	0.621	0.056	0.008
1260	1.224	1.25	1.545	0.806	0.227	0.133	1.023	1.421	0.889	0.883	0.286	0.093		1260	1.19	0.92	1.303	0.57	0.033	0.045	0.986	1.21	0.441	0.648	0.056	0.008
1320	1.281	1.289	1.606	0.833	0.228	0.134	1.073	1.476	0.904	0.914	0.287	0.093		1320	1.23	0.931	1.35	0.59	0.033	0.045	1.021	1.24	0.442	0.676	0.056	0.008
1380	1.335	1.325	1.665	0.859	0.228	0.135	1.118	1.527	0.917	0.949	0.287	0.093		1380	1.27	0.94	1.398	0.61	0.033	0.048	1.055	1.27	0.442	0.702	0.056	0.008
1440	1.389	1.357	1.725	0.885	0.228	0.137	1.166	1.577	0.929	0.98	0.289	0.093		1440	1.308	0.946	1.44	0.63	0.032	0.048	1.087	1.296	0.441	0.727	0.056	0.008
1500	1.44	1.385	1.78	0.91	0.229	0.138	1.205	1.623	0.937	1.006	0.289	0.093		1500	1.342	0.948	1.481	0.647	0.033	0.051	1.117	1.317	0.439	0.747	0.056	0.008
1560	1.489	1.41	1.833	0.934	0.228	0.14	1.25	1.667	0.944	1.033	0.289	0.094		1560	1.375	0.95	1.521	0.666	0.032	0.048	1.147	1.339	0.437	0.767	0.057	0.008
1620	1.535	1.431	1.886	0.956	0.229	0.141	1.291	1.708	0.949	1.061	0.29	0.094		1620	1.404	0.949	1.556	0.681	0.032	0.046	1.172	1.354	0.435	0.791	0.056	0.008
1680	1.581	1.449	1.937	0.98	0.228	0.146	1.327	1.746	0.951	1.087	0.29	0.094		1680	1.434	0.948	1.594	0.696	0.031	0.047	1.197	1.37	0.433	0.811	0.056	0.008
1740	1.624	1.462	1.985	1.002	0.228	0.148	1.365	1.78	0.953	1.114	0.29	0.094		1740	1.458	0.944	1.626	0.711	0.031	0.047	1.219	1.381	0.43	0.826	0.056	0.008
1800	1.664	1.473	2.032	1.022	0.228	0.148	1.4	1.81	0.954	1.142	0.29	0.094		1800	1.482	0.94	1.664	0.723	0.031	0.048	1.242	1.391	0.427	0.845	0.055	0.007
1860	1.704	1.482	2.08	1.042	0.228	0.151	1.434	1.84	0.954	1.168	0.29	0.094		1860	1.504	0.936	1.69	0.735	0.03	0.049	1.261	1.396	0.424	0.861	0.056	0.007
1920	1.742	1.488	2.122	1.062	0.227	0.151	1.466	1.866	0.953	1.193	0.29	0.094		1920	1.523	0.931	1.715	0.747	0.03	0.049	1.279	1.399	0.421	0.876	0.055	0.007
1980	1.776	1.49	2.163	1.079	0.228	0.154	1.496	1.887	0.951	1.213	0.29	0.094		1980	1.538	0.925	1.746	0.756	0.031	0.051	1.294	1.4	0.417	0.891	0.055	0.006
2040	1.809	1.492	2.203	1.098	0.227	0.151	1.526	1.909	0.949	1.233	0.291	0.094		2040	1.55	0.919	1.768	0.765	0.031	0.05	1.306	1.402	0.414	0.908	0.054	0.006
2100	1.838	1.491	2.238	1.113	0.227	0.149	1.551	1.924	0.947	1.257	0.29	0.094		2100	1.563	0.913	1.787	0.773	0.032	0.052	1.318	1.4	0.41	0.916	0.055	0.006
2160	1.868	1.49	2.276	1.128	0.226	0.15	1.576	1.94	0.945	1.277	0.29	0.094		2160	1.571	0.907	1.811	0.779	0.031	0.052	1.326	1.397	0.407	0.918	0.054	0.006
2220	1.892	1.486	2.308	1.143	0.226	0.15	1.598	1.951	0.942	1.292	0.29	0.094		2220	1.579	0.901	1.833	0.785	0.03	0.053	1.334	1.395	0.403	0.931	0.054	0.005
2280	1.916	1.482	2.346	1.155	0.226	0.151	1.621	1.961	0.939	1.311	0.289	0.093
2340	1.938	1.478	2.372	1.167	0.225	0.152	1.64	1.966	0.936	1.327	0.29	0.093
2400	1.957	1.473	2.397	1.179	0.225	0.152	1.658	1.969	0.933	1.342	0.289	0.093
2460	1.972	1.467	2.428	1.188	0.226	0.154	1.673	1.97	0.929	1.357	0.289	0.092
2520	1.984	1.461	2.45	1.197	0.226	0.153	1.685	1.972	0.926	1.374	0.288	0.092
2580	1.997	1.455	2.469	1.205	0.227	0.155	1.697	1.97	0.922	1.382	0.289	0.092
2640	2.005	1.449	2.493	1.211	0.226	0.155	1.705	1.967	0.919	1.384	0.288	0.092
2700	2.013	1.443	2.515	1.217	0.225	0.156	1.713	1.965	0.915	1.397	0.288	0.091

## Sheet: Cpg
Time (s)	C3	C4	C6	C8	C10	CPh	C3	C4	C6	C8	C10	CPh		Time (s)	C3	C4	C6	C8	C10	CPh	C3	C4	C6	C8	C10	CPh
0	0.159	0.152	0.159	0.176	0.09	0.069	0.147	0.139	0.151	0.169	0.151	0.058		0	0	0	0	0	0	0	0	0	0	0	0	0
60	0.171	0.164	0.173	0.186	0.093	0.073	0.162	0.153	0.161	0.179	0.159	0.061		60	0.005	0.006	0.01	0.009	0.004	0.002	0.005	0.007	0.009	0.008	0.006	0.001
120	0.178	0.172	0.184	0.197	0.097	0.077	0.17	0.161	0.17	0.189	0.157	0.064		120	0.009	0.013	0.019	0.016	0.008	0.004	0.009	0.013	0.018	0.015	0.009	0.003
180	0.185	0.179	0.195	0.206	0.101	0.081	0.179	0.169	0.179	0.197	0.157	0.068		180	0.015	0.022	0.029	0.026	0.012	0.006	0.014	0.021	0.027	0.024	0.011	0.004
240	0.19	0.185	0.204	0.213	0.105	0.084	0.185	0.174	0.188	0.204	0.159	0.07		240	0.02	0.031	0.039	0.034	0.015	0.008	0.019	0.028	0.037	0.032	0.03	0.004			0.0405	0.0595	0.077	0.0655	0.028	0.0095
300	0.196	0.191	0.214	0.221	0.109	0.088	0.19	0.179	0.197	0.21	0.174	0.072		300	0.026	0.039	0.05	0.042	0.018	0.009	0.024	0.035	0.047	0.041	0.023	0.005			0.00212132	0.00494975	0.00424264	0.000707107	0.00141421	0.00494975
360	0.2	0.196	0.222	0.228	0.113	0.09	0.195	0.184	0.205	0.217	0.181	0.074		360	0.032	0.047	0.06	0.05	0.021	0.011	0.03	0.042	0.056	0.049	0.025	0.006
420	0.206	0.203	0.231	0.237	0.117	0.093	0.2	0.191	0.215	0.226	0.174	0.076		420	0.036	0.055	0.07	0.058	0.024	0.012	0.034	0.049	0.065	0.057	0.025	0.006			AVG	STD
480	0.21	0.21	0.241	0.245	0.121	0.096	0.204	0.198	0.224	0.233	0.179	0.078		480	0.042	0.063	0.08	0.066	0.027	0.013	0.039	0.056	0.074	0.065	0.029	0.006		C3	0.0405	0.00212132
540	0.215	0.216	0.251	0.254	0.125	0.098	0.209	0.205	0.233	0.241	0.185	0.079		540	0.047	0.071	0.09	0.074	0.029	0.014	0.044	0.064	0.083	0.074	0.037	0.007		C4	0.0595	0.00494975
600	0.219	0.223	0.26	0.261	0.129	0.1	0.213	0.211	0.242	0.248	0.188	0.081		600	0.053	0.08	0.1	0.083	0.032	0.016	0.05	0.071	0.091	0.082	0.033	0.007		C6	0.077	0.00424264
660	0.225	0.232	0.27	0.271	0.133	0.102	0.218	0.219	0.251	0.257	0.19	0.082		660	0.058	0.088	0.11	0.091	0.034	0.017	0.055	0.078	0.101	0.09	0.038	0.007		C8	0.0655	0.000707107
720	0.23	0.241	0.28	0.279	0.136	0.104	0.223	0.226	0.261	0.265	0.209	0.082		720	0.065	0.097	0.121	0.099	0.037	0.018	0.061	0.086	0.11	0.098	0.042	0.008		C10	0.028	0.00141421
780	0.236	0.249	0.291	0.287	0.139	0.105	0.228	0.233	0.271	0.274	0.202	0.083		780	0.07	0.104	0.13	0.107	0.038	0.019	0.065	0.092	0.118	0.107	0.046	0.008		CPh	0.0095	0.00494975
840	0.242	0.257	0.301	0.295	0.142	0.107	0.234	0.24	0.28	0.282	0.204	0.084		840	0.076	0.113	0.141	0.116	0.04	0.02	0.071	0.1	0.127	0.115	0.049	0.008
900	0.246	0.265	0.311	0.303	0.145	0.108	0.238	0.247	0.289	0.29	0.204	0.084		900	0.081	0.121	0.151	0.123	0.042	0.021	0.076	0.107	0.136	0.124	0.051	0.008
960	0.252	0.273	0.321	0.311	0.148	0.109	0.243	0.254	0.298	0.298	0.208	0.084		960	0.086	0.129	0.161	0.131	0.044	0.023	0.081	0.114	0.145	0.131	0.052	0.009
1020	0.257	0.281	0.331	0.319	0.15	0.11	0.248	0.262	0.307	0.307	0.216	0.085		1020	0.093	0.137	0.171	0.139	0.045	0.023	0.087	0.122	0.154	0.139	0.056	0.009
1080	0.263	0.29	0.341	0.328	0.153	0.112	0.254	0.269	0.315	0.315	0.212	0.085		1080	0.098	0.145	0.181	0.147	0.046	0.024	0.092	0.129	0.162	0.147	0.06	0.009
1140	0.268	0.298	0.351	0.336	0.155	0.113	0.259	0.276	0.325	0.323	0.217	0.085		1140	0.104	0.153	0.19	0.154	0.047	0.025	0.096	0.136	0.17	0.155	0.062	0.009
1200	0.275	0.307	0.362	0.344	0.158	0.114	0.265	0.284	0.334	0.331	0.221	0.086		1200	0.109	0.16	0.199	0.162	0.048	0.026	0.102	0.142	0.179	0.162	0.064	0.009
1260	0.28	0.314	0.371	0.352	0.159	0.115	0.269	0.29	0.342	0.34	0.225	0.086		1260	0.114	0.167	0.208	0.168	0.049	0.026	0.107	0.148	0.186	0.168	0.067	0.009
1320	0.286	0.323	0.382	0.361	0.161	0.116	0.275	0.298	0.351	0.348	0.228	0.086		1320	0.12	0.176	0.217	0.176	0.05	0.027	0.112	0.155	0.195	0.176	0.071	0.01
1380	0.291	0.331	0.392	0.368	0.163	0.117	0.28	0.305	0.36	0.357	0.23	0.086		1380	0.124	0.183	0.225	0.183	0.051	0.028	0.116	0.162	0.202	0.183	0.068	0.01
1440	0.296	0.339	0.402	0.376	0.165	0.119	0.285	0.312	0.369	0.364	0.231	0.087		1440	0.13	0.19	0.234	0.19	0.051	0.029	0.121	0.168	0.209	0.19	0.068	0.009
1500	0.303	0.347	0.412	0.384	0.166	0.119	0.291	0.32	0.378	0.372	0.235	0.087		1500	0.135	0.197	0.242	0.197	0.051	0.029	0.126	0.175	0.217	0.196	0.071	0.009
1560	0.308	0.355	0.422	0.392	0.167	0.12	0.296	0.327	0.386	0.38	0.239	0.087		1560	0.14	0.204	0.251	0.203	0.052	0.03	0.13	0.181	0.224	0.203	0.078	0.01
1620	0.314	0.363	0.431	0.399	0.168	0.121	0.3	0.334	0.394	0.388	0.241	0.087		1620	0.146	0.211	0.259	0.21	0.052	0.031	0.135	0.187	0.231	0.209	0.078	0.009
1680	0.319	0.37	0.44	0.407	0.169	0.122	0.306	0.34	0.403	0.395	0.243	0.087		1680	0.151	0.218	0.267	0.216	0.053	0.032	0.14	0.193	0.238	0.215	0.081	0.01
1740	0.324	0.377	0.449	0.413	0.17	0.122	0.311	0.346	0.41	0.401	0.246	0.087		1740	0.156	0.226	0.275	0.222	0.053	0.032	0.144	0.199	0.244	0.221	0.083	0.01
1800	0.33	0.386	0.458	0.421	0.171	0.123	0.316	0.353	0.419	0.409	0.25	0.088		1800	0.16	0.231	0.282	0.228	0.052	0.033	0.149	0.204	0.251	0.227	0.084	0.009
1860	0.334	0.393	0.466	0.428	0.172	0.124	0.32	0.36	0.426	0.416	0.247	0.088		1860	0.165	0.238	0.29	0.234	0.052	0.033	0.153	0.21	0.257	0.233	0.086	0.01
1920	0.34	0.4	0.475	0.435	0.172	0.125	0.325	0.366	0.433	0.423	0.247	0.087		1920	0.171	0.244	0.299	0.239	0.052	0.033	0.158	0.215	0.264	0.239	0.086	0.009
1980	0.345	0.407	0.483	0.442	0.172	0.125	0.33	0.373	0.441	0.429	0.25	0.087		1980	0.175	0.25	0.305	0.245	0.052	0.034	0.162	0.221	0.27	0.245	0.088	0.009
2040	0.35	0.414	0.492	0.448	0.173	0.126	0.334	0.379	0.448	0.436	0.257	0.088		2040	0.18	0.257	0.312	0.251	0.052	0.034	0.166	0.226	0.277	0.251	0.089	0.008
2100	0.356	0.421	0.5	0.455	0.173	0.127	0.339	0.385	0.455	0.442	0.257	0.087		2100	0.185	0.262	0.32	0.257	0.052	0.035	0.17	0.231	0.282	0.256	0.091	0.008
2160	0.361	0.428	0.508	0.461	0.174	0.128	0.344	0.391	0.462	0.448	0.26	0.088		2160	0.189	0.268	0.326	0.262	0.052	0.035	0.174	0.236	0.288	0.262	0.092	0.008
2220	0.366	0.436	0.516	0.467	0.174	0.128	0.348	0.397	0.468	0.454	0.262	0.088		2220	0.195	0.274	0.333	0.267	0.051	0.035	0.178	0.242	0.294	0.267	0.093	0.008
2280	0.37	0.441	0.523	0.473	0.173	0.129	0.353	0.402	0.475	0.46	0.263	0.087
2340	0.375	0.448	0.531	0.479	0.173	0.129	0.357	0.408	0.481	0.466	0.265	0.088
2400	0.381	0.454	0.54	0.484	0.173	0.129	0.362	0.413	0.488	0.472	0.265	0.087
2460	0.385	0.46	0.546	0.49	0.173	0.13	0.366	0.419	0.494	0.478	0.267	0.087
2520	0.39	0.467	0.553	0.496	0.173	0.13	0.37	0.424	0.501	0.484	0.268	0.086
2580	0.395	0.472	0.561	0.502	0.173	0.131	0.374	0.429	0.506	0.489	0.27	0.086
2640	0.399	0.478	0.567	0.507	0.173	0.131	0.378	0.434	0.512	0.495	0.271	0.086
2700	0.405	0.484	0.574	0.512	0.172	0.131	0.382	0.44	0.518	0.5	0.272	0.086

## Sheet: Gly
Time (s)	C3	C4	C6	C8	C10	CPh	C3	C4	C6	C8	C10	CPh		Time (s)	C3	C4	C6	C8	C10	CPh	C3	C4	C6	C8	C10	CPh
0	0.175	0.172	0.172	0.18	0.115	0.078	0.178	0.164	0.157	0.178	0.125	0.083		0	0	0	0	0	0	0	0	0	0	0	0	0
60	0.197	0.196	0.185	0.19	0.116	0.082	0.193	0.185	0.173	0.192	0.125	0.088		60	0.059	0.029	0.01	0.009	0.002	0.003	0.056	0.028	0.007	0.01	0.003	0.001
120	0.223	0.218	0.198	0.202	0.119	0.088	0.218	0.205	0.184	0.205	0.127	0.09		120	0.12	0.056	0.022	0.018	0.006	0.005	0.112	0.057	0.015	0.018	0.004	0.002
180	0.255	0.242	0.211	0.212	0.121	0.092	0.246	0.229	0.196	0.215	0.13	0.093		180	0.186	0.085	0.035	0.028	0.01	0.007	0.171	0.087	0.022	0.028	0.007	0.003
240	0.292	0.271	0.224	0.222	0.123	0.094	0.277	0.252	0.207	0.224	0.132	0.095		240	0.252	0.114	0.049	0.037	0.011	0.008	0.231	0.117	0.029	0.037	0.009	0.004			0.489	0.2235	0.079	0.073	0.0155	0.0105
300	0.333	0.303	0.239	0.232	0.126	0.098	0.315	0.279	0.217	0.235	0.136	0.097		300	0.319	0.142	0.062	0.046	0.011	0.01	0.289	0.144	0.037	0.045	0.01	0.005			0.0424264	0.000707107	0.0311127	0	0.000707107	0.00494975
360	0.378	0.332	0.252	0.242	0.127	0.1	0.357	0.305	0.223	0.245	0.14	0.099		360	0.386	0.17	0.075	0.055	0.014	0.012	0.348	0.171	0.044	0.055	0.012	0.007
420	0.428	0.357	0.265	0.252	0.13	0.103	0.403	0.331	0.231	0.255	0.142	0.1		420	0.452	0.197	0.089	0.064	0.014	0.013	0.405	0.197	0.051	0.065	0.013	0.007			AVG	STD
480	0.485	0.386	0.277	0.262	0.132	0.105	0.453	0.36	0.239	0.264	0.144	0.102		480	0.519	0.224	0.101	0.073	0.016	0.014	0.459	0.223	0.057	0.073	0.015	0.007		C3	0.489	0.0424264
540	0.544	0.415	0.287	0.271	0.134	0.108	0.509	0.388	0.246	0.274	0.147	0.103		540	0.587	0.249	0.114	0.082	0.018	0.015	0.513	0.248	0.064	0.082	0.014	0.008		C4	0.2235	0.000707107
600	0.605	0.442	0.299	0.28	0.138	0.11	0.565	0.417	0.254	0.282	0.148	0.104		600	0.653	0.274	0.128	0.091	0.02	0.016	0.563	0.272	0.07	0.09	0.015	0.009		C6	0.079	0.0311127
660	0.671	0.471	0.312	0.29	0.142	0.112	0.624	0.447	0.261	0.292	0.151	0.105		660	0.716	0.298	0.14	0.1	0.023	0.018	0.609	0.294	0.076	0.098	0.016	0.009		C8	0.073	0
720	0.737	0.5	0.326	0.299	0.143	0.113	0.684	0.477	0.268	0.301	0.153	0.106		720	0.777	0.322	0.153	0.108	0.025	0.019	0.654	0.317	0.083	0.107	0.02	0.01		C10	0.0155	0.000707107
780	0.804	0.528	0.339	0.308	0.143	0.115	0.742	0.504	0.276	0.309	0.154	0.107		780	0.833	0.345	0.166	0.117	0.026	0.02	0.693	0.338	0.089	0.116	0.022	0.011		CPh	0.0105	0.00494975
840	0.871	0.556	0.352	0.317	0.146	0.117	0.801	0.531	0.283	0.319	0.156	0.109		840	0.886	0.367	0.179	0.125	0.027	0.021	0.731	0.36	0.095	0.124	0.024	0.011
900	0.937	0.583	0.366	0.326	0.146	0.118	0.858	0.557	0.29	0.329	0.157	0.109		900	0.937	0.388	0.191	0.134	0.029	0.022	0.764	0.381	0.1	0.133	0.024	0.011
960	1.004	0.61	0.378	0.335	0.148	0.119	0.912	0.583	0.296	0.337	0.159	0.109		960	0.987	0.409	0.202	0.143	0.031	0.023	0.794	0.401	0.106	0.142	0.024	0.011
1020	1.072	0.635	0.391	0.344	0.15	0.12	0.966	0.608	0.303	0.346	0.158	0.11		1020	1.033	0.429	0.214	0.152	0.03	0.024	0.823	0.419	0.111	0.15	0.026	0.012
1080	1.138	0.66	0.405	0.353	0.152	0.121	1.016	0.632	0.309	0.354	0.159	0.111		1080	1.078	0.448	0.226	0.16	0.033	0.025	0.849	0.436	0.117	0.158	0.029	0.013
1140	1.201	0.684	0.417	0.362	0.155	0.123	1.062	0.654	0.315	0.362	0.16	0.111		1140	1.119	0.467	0.237	0.167	0.033	0.026	0.876	0.453	0.122	0.165	0.028	0.013
1200	1.262	0.708	0.43	0.37	0.157	0.124	1.107	0.677	0.322	0.371	0.164	0.112		1200	1.16	0.484	0.249	0.175	0.033	0.027	0.888	0.47	0.128	0.173	0.028	0.013
1260	1.318	0.731	0.443	0.379	0.158	0.125	1.146	0.698	0.328	0.38	0.166	0.113		1260	1.195	0.501	0.261	0.182	0.032	0.027	0.904	0.486	0.133	0.179	0.031	0.013
1320	1.371	0.753	0.456	0.387	0.159	0.126	1.184	0.72	0.334	0.388	0.168	0.113		1320	1.227	0.517	0.273	0.19	0.037	0.029	0.922	0.502	0.138	0.187	0.032	0.014
1380	1.422	0.774	0.468	0.396	0.161	0.127	1.217	0.741	0.339	0.397	0.168	0.113		1380	1.258	0.533	0.284	0.197	0.036	0.03	0.933	0.516	0.143	0.194	0.033	0.014
1440	1.472	0.795	0.479	0.405	0.163	0.128	1.247	0.761	0.345	0.406	0.168	0.113		1440	1.285	0.548	0.295	0.204	0.036	0.03	0.943	0.53	0.148	0.201	0.034	0.014
1500	1.518	0.815	0.491	0.414	0.162	0.129	1.276	0.779	0.35	0.414	0.17	0.114		1500	1.309	0.562	0.306	0.211	0.037	0.031	0.951	0.544	0.152	0.207	0.035	0.014
1560	1.563	0.834	0.503	0.422	0.165	0.13	1.302	0.796	0.356	0.422	0.173	0.115		1560	1.333	0.576	0.317	0.219	0.038	0.032	0.957	0.557	0.157	0.214	0.035	0.014
1620	1.604	0.853	0.514	0.429	0.165	0.131	1.329	0.813	0.361	0.429	0.172	0.115		1620	1.352	0.589	0.326	0.224	0.041	0.033	0.965	0.57	0.161	0.221	0.035	0.014
1680	1.645	0.87	0.526	0.437	0.165	0.132	1.341	0.83	0.367	0.437	0.172	0.115		1680	1.37	0.602	0.337	0.231	0.041	0.033	0.973	0.581	0.165	0.227	0.038	0.014
1740	1.68	0.887	0.538	0.444	0.164	0.132	1.357	0.846	0.372	0.443	0.175	0.115		1740	1.383	0.614	0.347	0.237	0.042	0.034	0.966	0.594	0.169	0.233	0.039	0.014
1800	1.712	0.903	0.55	0.452	0.169	0.134	1.375	0.862	0.377	0.451	0.176	0.116		1800	1.398	0.625	0.357	0.244	0.042	0.035	0.967	0.604	0.173	0.239	0.039	0.014
1860	1.743	0.919	0.561	0.459	0.168	0.135	1.386	0.876	0.382	0.458	0.177	0.116		1860	1.409	0.636	0.366	0.249	0.042	0.035	0.968	0.614	0.177	0.244	0.039	0.013
1920	1.77	0.934	0.572	0.466	0.168	0.135	1.396	0.89	0.387	0.465	0.178	0.116		1920	1.419	0.646	0.376	0.255	0.042	0.036	0.968	0.624	0.182	0.25	0.041	0.013
1980	1.794	0.948	0.583	0.473	0.169	0.136	1.404	0.904	0.391	0.471	0.179	0.116		1980	1.426	0.656	0.385	0.261	0.04	0.036	0.968	0.633	0.185	0.255	0.043	0.013
2040	1.818	0.962	0.594	0.481	0.17	0.137	1.41	0.917	0.396	0.478	0.179	0.116		2040	1.432	0.666	0.394	0.266	0.039	0.036	0.965	0.642	0.188	0.261	0.043	0.013
2100	1.837	0.975	0.603	0.486	0.173	0.138	1.418	0.93	0.4	0.485	0.179	0.116		2100	1.437	0.674	0.403	0.272	0.039	0.037	0.963	0.651	0.193	0.269	0.044	0.013
2160	1.855	0.988	0.614	0.493	0.173	0.138	1.426	0.941	0.404	0.491	0.182	0.116		2160	1.439	0.682	0.412	0.277	0.04	0.037	0.96	0.659	0.196	0.271	0.042	0.014
2220	1.868	1	0.624	0.499	0.174	0.139	1.419	0.954	0.408	0.497	0.183	0.116		2220	1.446	0.691	0.421	0.282	0.041	0.039	0.958	0.667	0.2	0.276	0.043	0.014
2280	1.883	1.011	0.634	0.506	0.174	0.14	1.42	0.964	0.412	0.503	0.183	0.116
2340	1.894	1.022	0.643	0.511	0.174	0.14	1.421	0.974	0.416	0.508	0.183	0.115
2400	1.904	1.032	0.653	0.517	0.174	0.141	1.421	0.984	0.421	0.514	0.185	0.115
2460	1.911	1.042	0.662	0.523	0.172	0.141	1.421	0.993	0.424	0.519	0.187	0.115
2520	1.917	1.052	0.671	0.528	0.171	0.141	1.418	1.002	0.427	0.525	0.187	0.115
2580	1.922	1.06	0.68	0.534	0.171	0.142	1.416	1.011	0.432	0.533	0.188	0.115
2640	1.924	1.068	0.689	0.539	0.172	0.142	1.413	1.019	0.435	0.535	0.186	0.116
2700	1.931	1.077	0.698	0.544	0.173	0.144	1.411	1.027	0.439	0.54	0.187	0.116

## Sheet: Pra
Time (s)	C3	C4	C6	C8	C10	CPh	C3	C4	C6	C8	C10	CPh		Time (s)	C3	C4	C6	C8	C10	CPh	C3	C4	C6	C8	C10	CPh
0	0.148	0.155	0.151	0.164	0.107	0.059	0.15	0.14	0.156	0.166	0.092	0.062		0	0	0	0	0	0	0	0	0	0	0	0	0
60	0.161	0.163	0.162	0.179	0.11	0.062	0.166	0.151	0.167	0.18	0.097	0.066		60	0.003	0.002	0.005	0.009	0.002	0.002	0.003	0.003	0.005	0.009	0.002	0.002
120	0.17	0.17	0.171	0.189	0.113	0.065	0.176	0.158	0.176	0.191	0.101	0.068		120	0.006	0.006	0.01	0.016	0.004	0.002	0.006	0.006	0.01	0.017	0.003	0.003
180	0.179	0.175	0.179	0.199	0.115	0.068	0.185	0.164	0.184	0.202	0.104	0.072		180	0.009	0.009	0.015	0.025	0.005	0.004	0.01	0.008	0.014	0.025	0.005	0.004
240	0.186	0.179	0.187	0.205	0.116	0.07	0.191	0.168	0.192	0.211	0.106	0.074		240	0.012	0.016	0.02	0.032	0.007	0.004	0.013	0.011	0.017	0.033	0.006	0.005			0.0215	0.022	0.034	0.0615	0.01	0.0055
300	0.192	0.183	0.193	0.212	0.119	0.073	0.195	0.172	0.198	0.218	0.109	0.078		300	0.014	0.015	0.024	0.04	0.008	0.004	0.015	0.013	0.021	0.04	0.007	0.005			0.000707107	0.00424264	0.00424264	0.000707107	9.81308e-18	0.000707107
360	0.196	0.187	0.197	0.22	0.12	0.075	0.199	0.176	0.204	0.227	0.111	0.079		360	0.018	0.018	0.029	0.047	0.009	0.005	0.018	0.015	0.024	0.047	0.008	0.006
420	0.201	0.19	0.202	0.228	0.122	0.076	0.203	0.179	0.21	0.235	0.114	0.081		420	0.019	0.022	0.033	0.055	0.009	0.005	0.02	0.017	0.028	0.054	0.009	0.006			AVG	STD
480	0.204	0.195	0.208	0.235	0.124	0.077	0.207	0.183	0.215	0.242	0.115	0.082		480	0.021	0.025	0.037	0.062	0.01	0.005	0.022	0.019	0.031	0.061	0.01	0.006		C3	0.0215	0.000707107
540	0.207	0.197	0.213	0.244	0.126	0.079	0.21	0.186	0.22	0.251	0.117	0.084		540	0.023	0.027	0.041	0.069	0.01	0.006	0.024	0.02	0.034	0.068	0.01	0.006		C4	0.022	0.00424264
600	0.21	0.201	0.218	0.251	0.128	0.079	0.213	0.189	0.225	0.259	0.118	0.085		600	0.026	0.028	0.045	0.076	0.011	0.006	0.026	0.022	0.037	0.074	0.011	0.007		C6	0.034	0.00424264
660	0.213	0.204	0.223	0.26	0.129	0.081	0.217	0.191	0.229	0.267	0.12	0.086		660	0.027	0.03	0.049	0.083	0.012	0.006	0.028	0.024	0.039	0.08	0.012	0.007		C8	0.0615	0.000707107
720	0.216	0.211	0.228	0.267	0.131	0.081	0.22	0.194	0.232	0.275	0.121	0.087		720	0.029	0.033	0.054	0.089	0.013	0.007	0.029	0.025	0.043	0.088	0.013	0.007		C10	0	0
780	0.218	0.21	0.232	0.275	0.132	0.081	0.222	0.196	0.236	0.282	0.122	0.087		780	0.03	0.035	0.057	0.096	0.014	0.007	0.031	0.027	0.045	0.094	0.014	0.008		CPh	0	0
840	0.222	0.213	0.237	0.282	0.133	0.082	0.225	0.198	0.239	0.289	0.123	0.088		840	0.033	0.039	0.061	0.102	0.015	0.008	0.033	0.028	0.048	0.099	0.014	0.008
900	0.223	0.217	0.241	0.29	0.133	0.082	0.227	0.2	0.243	0.296	0.124	0.088		900	0.033	0.042	0.063	0.108	0.015	0.008	0.034	0.029	0.051	0.105	0.015	0.008
960	0.225	0.22	0.245	0.297	0.134	0.082	0.229	0.202	0.246	0.303	0.125	0.088		960	0.034	0.044	0.066	0.114	0.016	0.008	0.035	0.03	0.053	0.111	0.016	0.008
1020	0.227	0.222	0.249	0.304	0.134	0.083	0.231	0.203	0.249	0.31	0.125	0.088		1020	0.038	0.047	0.07	0.12	0.018	0.008	0.038	0.032	0.055	0.116	0.017	0.009
1080	0.23	0.223	0.253	0.311	0.135	0.083	0.233	0.205	0.252	0.316	0.126	0.089		1080	0.039	0.047	0.073	0.125	0.019	0.008	0.038	0.033	0.058	0.121	0.018	0.009
1140	0.231	0.225	0.257	0.318	0.136	0.083	0.235	0.207	0.254	0.322	0.127	0.089		1140	0.041	0.048	0.075	0.13	0.019	0.009	0.039	0.035	0.059	0.127	0.018	0.009
1200	0.233	0.228	0.262	0.324	0.137	0.084	0.236	0.208	0.258	0.33	0.128	0.089		1200	0.043	0.05	0.078	0.135	0.02	0.008	0.041	0.035	0.062	0.132	0.019	0.009
1260	0.234	0.23	0.265	0.331	0.138	0.084	0.238	0.21	0.26	0.336	0.129	0.09		1260	0.044	0.05	0.081	0.139	0.02	0.008	0.042	0.036	0.064	0.136	0.019	0.009
1320	0.237	0.234	0.269	0.337	0.139	0.085	0.24	0.211	0.263	0.341	0.129	0.09		1320	0.045	0.053	0.084	0.145	0.022	0.009	0.042	0.037	0.066	0.14	0.019	0.009
1380	0.237	0.237	0.271	0.343	0.139	0.085	0.241	0.212	0.266	0.347	0.13	0.09		1380	0.047	0.055	0.086	0.149	0.022	0.009	0.043	0.038	0.067	0.145	0.019	0.009
1440	0.238	0.239	0.274	0.349	0.14	0.085	0.242	0.213	0.268	0.353	0.131	0.09		1440	0.048	0.056	0.088	0.153	0.022	0.008	0.044	0.038	0.069	0.149	0.02	0.009
1500	0.242	0.242	0.278	0.355	0.142	0.085	0.245	0.215	0.27	0.358	0.132	0.091		1500	0.048	0.057	0.091	0.157	0.023	0.008	0.045	0.04	0.07	0.152	0.02	0.009
1560	0.243	0.242	0.281	0.36	0.143	0.085	0.245	0.216	0.273	0.363	0.133	0.091		1560	0.05	0.059	0.094	0.16	0.023	0.009	0.045	0.041	0.072	0.156	0.021	0.009
1620	0.245	0.243	0.283	0.365	0.143	0.086	0.246	0.218	0.274	0.369	0.133	0.091		1620	0.051	0.059	0.095	0.164	0.022	0.008	0.046	0.041	0.074	0.16	0.02	0.009
1680	0.247	0.245	0.286	0.37	0.144	0.085	0.248	0.218	0.277	0.374	0.134	0.091		1680	0.051	0.061	0.097	0.167	0.026	0.008	0.047	0.042	0.075	0.163	0.02	0.008
1740	0.248	0.245	0.289	0.374	0.144	0.085	0.249	0.219	0.279	0.378	0.134	0.091		1740	0.051	0.063	0.097	0.17	0.027	0.009	0.047	0.043	0.077	0.166	0.02	0.008
1800	0.249	0.248	0.292	0.38	0.146	0.086	0.249	0.22	0.281	0.382	0.134	0.091		1800	0.053	0.063	0.099	0.174	0.031	0.008	0.048	0.043	0.078	0.168	0.02	0.008
1860	0.251	0.25	0.294	0.384	0.146	0.086	0.25	0.221	0.282	0.387	0.134	0.091		1860	0.053	0.064	0.099	0.177	0.027	0.008	0.048	0.044	0.078	0.172	0.021	0.007
1920	0.252	0.251	0.296	0.388	0.146	0.085	0.251	0.221	0.284	0.391	0.135	0.091		1920	0.053	0.065	0.102	0.18	0.027	0.007	0.049	0.044	0.079	0.174	0.02	0.007
1980	0.252	0.252	0.299	0.392	0.147	0.085	0.252	0.223	0.285	0.394	0.135	0.091		1980	0.054	0.066	0.103	0.182	0.03	0.007	0.05	0.045	0.081	0.178	0.02	0.007
2040	0.254	0.254	0.302	0.395	0.147	0.086	0.252	0.224	0.287	0.398	0.136	0.091		2040	0.054	0.067	0.105	0.185	0.028	0.007	0.05	0.046	0.082	0.179	0.02	0.006
2100	0.255	0.254	0.303	0.399	0.146	0.085	0.253	0.224	0.289	0.402	0.135	0.091		2100	0.055	0.068	0.105	0.188	0.031	0.006	0.05	0.046	0.085	0.181	0.02	0.006
2160	0.255	0.256	0.305	0.402	0.15	0.085	0.254	0.225	0.29	0.405	0.135	0.09		2160	0.055	0.069	0.107	0.19	0.025	0.007	0.051	0.046	0.085	0.184	0.02	0.005
2220	0.255	0.258	0.305	0.405	0.151	0.086	0.254	0.226	0.292	0.408	0.135	0.09		2220	0.055	0.069	0.109	0.193	0.024	0.008	0.051	0.046	0.086	0.186	0.02	0.005
2280	0.257	0.258	0.307	0.409	0.155	0.085	0.255	0.226	0.293	0.41	0.135	0.09
2340	0.257	0.259	0.307	0.412	0.151	0.085	0.255	0.227	0.293	0.414	0.136	0.089
2400	0.257	0.26	0.31	0.415	0.151	0.084	0.256	0.227	0.294	0.416	0.135	0.089
2460	0.258	0.261	0.311	0.417	0.154	0.084	0.257	0.228	0.296	0.42	0.135	0.089
2520	0.258	0.262	0.313	0.42	0.152	0.084	0.257	0.229	0.297	0.421	0.135	0.088
2580	0.259	0.263	0.313	0.423	0.155	0.083	0.257	0.229	0.3	0.423	0.135	0.088
2640	0.259	0.264	0.315	0.425	0.149	0.084	0.258	0.229	0.3	0.426	0.135	0.087
2700	0.259	0.264	0.317	0.428	0.148	0.085	0.258	0.229	0.301	0.428	0.135	0.087

## Sheet: Ser
Time (s)	C3	C4	C6	C8	C10	CPh	C3	C4	C6	C8	C10	CPh		Time (s)	C3	C4	C6	C8	C10	CPh	C3	C4	C6	C8	C10	CPh
0	0.151	0.126	0.012	0.15	0.112	0.071	0.169	0.165	0.163	0.108	0.101	0.065		0	0	0	0	0	0	0	0	0	0	0	0	0
60	0.182	0.143	0.017	0.167	0.117	0.077	0.201	0.183	0.176	0.125	0.106	0.068		60	0.059	0.034	0	0.027	0.005	0.003	0.064	0.04	0.018	0.02	0.005	0.001
120	0.216	0.161	0.022	0.183	0.122	0.083	0.239	0.204	0.189	0.147	0.112	0.071		120	0.118	0.069	0.002	0.053	0.01	0.005	0.124	0.083	0.035	0.047	0.007	0.001
180	0.256	0.182	0.026	0.201	0.128	0.089	0.283	0.231	0.203	0.164	0.118	0.075		180	0.176	0.104	0.002	0.08	0.015	0.007	0.182	0.125	0.053	0.076	0.013	0.003
240	0.305	0.205	0.029	0.219	0.133	0.093	0.335	0.259	0.217	0.182	0.123	0.077		240	0.233	0.14	0.003	0.107	0.02	0.008	0.237	0.167	0.071	0.1	0.015	0.003			0.419	0.3005	0.0715	0.204	0.033	0.0095
300	0.357	0.232	0.031	0.241	0.139	0.097	0.392	0.289	0.233	0.2	0.129	0.08		300	0.287	0.175	0.005	0.133	0.024	0.009	0.288	0.208	0.088	0.12	0.019	0.004			0.00848528	0.0360624	0.092631	0.0155563	0.00565685	0.00636396
360	0.412	0.26	0.033	0.263	0.145	0.1	0.453	0.323	0.248	0.221	0.134	0.081		360	0.337	0.209	0.005	0.158	0.029	0.01	0.335	0.249	0.106	0.151	0.022	0.005
420	0.473	0.291	0.035	0.289	0.149	0.103	0.514	0.361	0.265	0.249	0.14	0.082		420	0.383	0.242	0.006	0.186	0.032	0.012	0.375	0.288	0.122	0.174	0.025	0.005			AVG	STD
480	0.532	0.324	0.037	0.313	0.155	0.106	0.577	0.4	0.283	0.274	0.146	0.084		480	0.425	0.275	0.006	0.215	0.037	0.014	0.413	0.326	0.137	0.193	0.029	0.005		C3	0.419	0.00848528
540	0.591	0.358	0.037	0.34	0.16	0.109	0.641	0.44	0.301	0.294	0.151	0.085		540	0.464	0.306	0.006	0.241	0.039	0.014	0.446	0.365	0.152	0.216	0.035	0.005		C4	0.3005	0.0360624
600	0.65	0.393	0.039	0.366	0.165	0.111	0.701	0.483	0.318	0.321	0.153	0.085		600	0.498	0.336	0.006	0.268	0.044	0.016	0.474	0.4	0.168	0.234	0.036	0.006		C6	0.0715	0.092631
660	0.708	0.428	0.039	0.393	0.17	0.113	0.759	0.525	0.336	0.35	0.159	0.087		660	0.528	0.365	0.006	0.292	0.048	0.016	0.498	0.434	0.182	0.252	0.041	0.006		C8	0.204	0.0155563
720	0.765	0.464	0.04	0.42	0.175	0.114	0.814	0.567	0.354	0.374	0.161	0.087		720	0.556	0.393	0.006	0.313	0.049	0.017	0.52	0.467	0.196	0.271	0.044	0.006		C10	0	0
780	0.819	0.499	0.042	0.446	0.179	0.115	0.865	0.608	0.371	0.394	0.165	0.088		780	0.581	0.419	0.006	0.339	0.052	0.017	0.537	0.5	0.21	0.289	0.046	0.006		CPh	0.0095	0.00636396
840	0.869	0.533	0.042	0.471	0.184	0.116	0.912	0.649	0.389	0.425	0.168	0.089		840	0.602	0.445	0.005	0.362	0.055	0.02	0.552	0.529	0.222	0.305	0.047	0.007
900	0.915	0.566	0.043	0.499	0.187	0.118	0.952	0.688	0.405	0.448	0.171	0.089		900	0.619	0.469	0.005	0.383	0.058	0.019	0.565	0.558	0.235	0.32	0.05	0.007
960	0.957	0.599	0.043	0.528	0.192	0.12	0.99	0.726	0.42	0.467	0.175	0.089		960	0.635	0.492	0.005	0.403	0.061	0.021	0.574	0.585	0.247	0.336	0.05	0.007
1020	0.996	0.63	0.043	0.554	0.194	0.12	1.023	0.765	0.435	0.49	0.181	0.089		1020	0.648	0.513	0.005	0.426	0.064	0.023	0.582	0.611	0.258	0.348	0.053	0.007
1080	1.03	0.66	0.043	0.581	0.199	0.122	1.051	0.8	0.451	0.508	0.182	0.09		1080	0.658	0.534	0.005	0.446	0.066	0.024	0.588	0.635	0.269	0.362	0.054	0.007
1140	1.06	0.689	0.043	0.605	0.203	0.122	1.075	0.834	0.465	0.526	0.187	0.09		1140	0.667	0.553	0.004	0.466	0.068	0.024	0.592	0.659	0.279	0.371	0.054	0.007
1200	1.088	0.717	0.043	0.626	0.204	0.123	1.097	0.867	0.479	0.545	0.19	0.09		1200	0.675	0.571	0.004	0.482	0.07	0.025	0.595	0.68	0.289	0.382	0.056	0.007
1260	1.113	0.743	0.043	0.652	0.207	0.123	1.114	0.9	0.493	0.563	0.192	0.09		1260	0.679	0.587	0.003	0.501	0.072	0.025	0.596	0.7	0.298	0.389	0.056	0.007
1320	1.134	0.769	0.042	0.675	0.21	0.126	1.129	0.929	0.505	0.579	0.193	0.091		1320	0.682	0.603	0.003	0.515	0.074	0.027	0.596	0.718	0.306	0.402	0.058	0.007
1380	1.151	0.793	0.042	0.696	0.213	0.125	1.142	0.958	0.518	0.594	0.196	0.091		1380	0.684	0.618	0.003	0.529	0.075	0.027	0.595	0.736	0.314	0.403	0.059	0.007
1440	1.167	0.816	0.042	0.716	0.216	0.127	1.151	0.985	0.53	0.61	0.196	0.091		1440	0.685	0.632	0.002	0.543	0.076	0.028	0.594	0.753	0.321	0.411	0.058	0.007
1500	1.18	0.837	0.042	0.739	0.219	0.129	1.159	1.011	0.541	0.622	0.199	0.091		1500	0.684	0.643	0.002	0.557	0.078	0.028	0.591	0.767	0.327	0.415	0.057	0.007
1560	1.19	0.858	0.042	0.759	0.221	0.13	1.165	1.035	0.552	0.636	0.2	0.091		1560	0.682	0.655	0.002	0.567	0.079	0.03	0.588	0.781	0.334	0.418	0.058	0.007
1620	1.199	0.877	0.041	0.779	0.223	0.13	1.169	1.059	0.562	0.645	0.2	0.091		1620	0.68	0.665	0.001	0.579	0.08	0.03	0.584	0.793	0.34	0.422	0.056	0.007
1680	1.207	0.895	0.041	0.795	0.225	0.131	1.172	1.08	0.572	0.656	0.202	0.091		1680	0.678	0.675	0.001	0.589	0.081	0.031	0.579	0.804	0.345	0.422	0.057	0.007
1740	1.211	0.911	0.04	0.814	0.227	0.131	1.173	1.1	0.581	0.663	0.202	0.091		1740	0.673	0.683	0.001	0.602	0.081	0.031	0.574	0.815	0.35	0.422	0.058	0.006
1800	1.214	0.927	0.04	0.828	0.229	0.133	1.173	1.118	0.589	0.676	0.204	0.091		1800	0.669	0.691	0	0.615	0.082	0.032	0.569	0.825	0.354	0.424	0.059	0.006
1860	1.216	0.942	0.04	0.842	0.23	0.133	1.172	1.136	0.597	0.677	0.205	0.091		1860	0.665	0.698	-0.001	0.623	0.082	0.032	0.563	0.833	0.357	0.421	0.058	0.006
1920	1.217	0.956	0.039	0.856	0.231	0.134	1.171	1.153	0.604	0.685	0.204	0.091		1920	0.66	0.703	-0.001	0.629	0.082	0.032	0.557	0.841	0.361	0.416	0.059	0.005
1980	1.216	0.967	0.039	0.87	0.233	0.134	1.168	1.167	0.61	0.689	0.203	0.091		1980	0.654	0.708	-0.002	0.637	0.083	0.033	0.551	0.846	0.363	0.413	0.06	0.005
2040	1.214	0.979	0.039	0.88	0.234	0.136	1.165	1.181	0.617	0.692	0.204	0.091		2040	0.649	0.713	-0.002	0.645	0.083	0.032	0.545	0.852	0.367	0.408	0.059	0.004
2100	1.212	0.989	0.038	0.892	0.235	0.136	1.161	1.193	0.623	0.696	0.202	0.091		2100	0.642	0.717	-0.002	0.649	0.084	0.033	0.538	0.856	0.368	0.404	0.06	0.004
2160	1.21	0.999	0.038	0.902	0.236	0.137	1.156	1.204	0.628	0.696	0.203	0.091		2160	0.635	0.72	-0.003	0.654	0.084	0.033	0.531	0.86	0.37	0.4	0.06	0.004
2220	1.205	1.007	0.038	0.915	0.236	0.137	1.151	1.215	0.633	0.696	0.204	0.09		2220	0.629	0.722	-0.003	0.658	0.084	0.034	0.525	0.864	0.371	0.395	0.061	0.003
2280	1.201	1.015	0.037	0.928	0.237	0.138	1.146	1.225	0.637	0.698	0.205	0.09
2340	1.197	1.022	0.036	0.936	0.237	0.138	1.14	1.233	0.64	0.695	0.204	0.09
2400	1.192	1.027	0.036	0.942	0.237	0.138	1.134	1.241	0.644	0.69	0.205	0.089
2460	1.186	1.032	0.035	0.95	0.238	0.139	1.128	1.246	0.646	0.687	0.206	0.089
2520	1.181	1.037	0.035	0.958	0.238	0.138	1.122	1.252	0.65	0.682	0.205	0.088
2580	1.174	1.041	0.035	0.962	0.239	0.139	1.115	1.256	0.651	0.678	0.206	0.088
2640	1.167	1.044	0.034	0.967	0.239	0.139	1.108	1.26	0.653	0.674	0.206	0.088
2700	1.161	1.046	0.034	0.971	0.239	0.14	1.102	1.264	0.654	0.669	0.207	0.087

## Sheet: summ
V79S	C2	C3	C4	C6	C8	C10	C12	C16	Ph		rates
Aba	0.407	0.282	0.286	0.2945	0.1805	0	0	0	0				0.419
Ala	0.416	0.4425	0.51	0.404	0.2475	0	0	0	0.013				0.3005
Cpg	0.219	0.0405	0.0595	0.077	0.0655	0.028	0	0	0.0095				0.0715
Gly	0.63	0.489	0.2235	0.079	0.073	0.0155	0	0	0.0105				0.204
Pra	0.166	0.0215	0.022	0.034	0.0615	0	0	0					0
Ser	0.294	0.419	0.3005	0.0715	0.204	0	0	0	0.0095				0.0095
V79S	C2	C3	C4	C6	C8	C10	C12	C16	Ph		%
Aba	64.6032	44.7619	45.3968	46.746	28.6508	0	0	0	0
Ala	66.0317	70.2381	80.9524	64.127	39.2857	0	0	0	2.06349
Cpg	34.7619	6.42857	9.44444	12.2222	10.3968	4.44444	0	0	1.50794
Gly	100	77.619	35.4762	12.5397	11.5873	2.46032	0	0	1.66667
Pra	26.3492	3.4127	3.49206	5.39683	9.7619	0	0	0	0
Ser	46.6667	66.5079	47.6984	11.3492	32.381	0	0	0	1.50794
V79S	C2	C3	C4	C6	C8	C10	C12	C16	Ph		colour
Aba	90.2619	140.857	139.238	135.798	181.94	255	255	255	255
Ala	86.619	75.8929	48.5714	91.4762	154.821	255	255	255	249.738
Cpg	166.357	238.607	230.917	223.833	228.488	243.667	255	255	251.155
Gly	0	57.0714	164.536	223.024	225.452	248.726	255	255	250.75
Pra	187.81	246.298	246.095	241.238	230.107	255	255	255	255
Ser	136	85.4048	133.369	226.06	172.429	255	255	255	251.155
